# Supplementary material for: Bruceine A
Source: Acta Crystallogr Sect E Struct Rep Online. 2010 Mar 17;66(Pt 4):o854–5. doi: 10.1107/S1600536810007646 (PMC2983995; doi:10.1107/S1600536810007646)
Supplement: Supplementary file 1 [file e-66-0o854-sup1.cif]

##############################################################################
###                                                                        ###
###        Electronic paper (Acta Crystallographica Section E)             ###
###                                                                        ###
##############################################################################
#                                                                            #
# This CIF contains the data in a paper accepted for publication in Acta     #
# Crystallographica Section E. It conforms to the requirements of Notes      #
# for Authors for Section E, and has been peer reviewed under the auspices   #
# of the IUCr Commission on Journals.                                        #
#                                                                            #
# Full details of the Crystallographic Information File format               #
# are given in the paper "The Crystallographic Information File (CIF):       #
# a New Standard Archive File for Crystallography" by S. R. Hall, F. H.      #
# Allen and I. D. Brown [Acta Cryst. (1991), A47, 655-685].                  #
#                                                                            #
# The current version of the core CIF dictionary is obtainable from          #
# ftp://ftp.iucr.org/pub/cif_core.dic. The current version number is 2.4.    #
#                                                                            #
# Software is freely available for graphical display of the structure(s) in  #
# this CIF.  For information consult the CIF home page http://www.iucr.org/  #
# cif/home.html                                                              #
#                                                                            #
# This file may be used for bona fide research purposes within the           #
# scientific community so long as proper attribution is given to the journal # 
# article from which it was obtained.                                        #
#                                                                            #
##############################################################################
                                             
data_I
_audit_creation_method     SHELXL-97
_chemical_name_systematic
;
;
_chemical_name_common     'Bruceine A'
_chemical_formula_moiety     'C26 H34 O11'
_chemical_formula_sum     'C26 H34 O11'
_chemical_formula_iupac     'C26 H34 O11'
_chemical_formula_weight     522.53
_chemical_melting_point     ?
_symmetry_cell_setting     orthorhombic
_symmetry_space_group_name_H-M     'P 21 21 21'
_symmetry_space_group_name_Hall     'P 2ac 2ab'
loop_
    _symmetry_equiv_pos_as_xyz
    'x, y, z'
    '-x+1/2, -y, z+1/2'
    'x+1/2, -y+1/2, -z'
    '-x, y+1/2, -z+1/2'
_cell_length_a     9.0337(12)
_cell_length_b     10.167(3)
_cell_length_c     26.9122(11)
_cell_angle_alpha     90.00
_cell_angle_beta     90.00
_cell_angle_gamma     90.00
_cell_volume     2471.8(8)
_cell_formula_units_Z     4
_cell_measurement_reflns_used     657
_cell_measurement_theta_min     3.12
_cell_measurement_theta_max     66.22
_cell_measurement_temperature     173(2)
_exptl_crystal_description     plate
_exptl_crystal_colour     colourless
_exptl_crystal_size_max     0.44
_exptl_crystal_size_mid     0.30
_exptl_crystal_size_min     0.14
_exptl_crystal_density_diffrn     1.404
_exptl_crystal_density_meas     ?
_exptl_crystal_density_method     'not measured'
_exptl_crystal_F_000     1112
_exptl_absorpt_coefficient_mu     0.923
_exptl_absorpt_correction_type     multi-scan
_exptl_absorpt_process_details     '(ABSCOR; Higashi, 1995)'
_exptl_absorpt_correction_T_min     0.687
_exptl_absorpt_correction_T_max     0.882
_exptl_special_details
;
;
_diffrn_ambient_temperature     173(2)
_diffrn_radiation_type     CuK\a
_diffrn_radiation_wavelength     1.54186
_diffrn_radiation_source     'rotating anode'
_diffrn_radiation_monochromator     graphite
_diffrn_measurement_device_type     'Rigaku R-AXIS RAPID IP area-detector'
_diffrn_measurement_method     '\w scans at fixed \c = 45\%'
_diffrn_detector_area_resol_mean     ?
_diffrn_reflns_number     17108
_diffrn_reflns_av_R_equivalents     0.0439
_diffrn_reflns_av_sigmaI/netI     0.0474
_diffrn_reflns_theta_min     3.28
_diffrn_reflns_theta_max     68.23
_diffrn_reflns_theta_full     68.23
_diffrn_measured_fraction_theta_max     1.000
_diffrn_measured_fraction_theta_full     1.000
_diffrn_reflns_limit_h_min     -10
_diffrn_reflns_limit_h_max     10
_diffrn_reflns_limit_k_min     -11
_diffrn_reflns_limit_k_max     12
_diffrn_reflns_limit_l_min     -32
_diffrn_reflns_limit_l_max     32
_diffrn_standards_number     ?
_diffrn_standards_interval_count     ?
_diffrn_standards_interval_time     ?
_diffrn_standards_decay_%     ?
_refine_special_details
;
Refinement of <i>F</i>^2^ against ALL reflections. The weighted <i>R</i>-factor
wR and goodness of fit <i>S</i> are based on <i>F</i>^2^, conventional
<i>R</i>-factors <i>R</i> are based on <i>F</i>, with <i>F</i> set to zero for
negative <i>F</i>^2^. The threshold expression of <i>F</i>^2^ >
\s(<i>F</i>^2^) is used only for calculating <i>R</i>-factors(gt) etc. and is
not relevant to the choice of reflections for refinement. <i>R</i>-factors
based on <i>F</i>^2^ are statistically about twice as large as those based on
<i>F</i>, and <i>R</i>- factors based on ALL data will be even larger.
;
_reflns_number_total     4478
_reflns_number_gt     4051
_reflns_threshold_expression     I>2\s(I)
_refine_ls_structure_factor_coef     Fsqd
_refine_ls_matrix_type     full
_refine_ls_R_factor_all     0.0504
_refine_ls_R_factor_gt     0.0435
_refine_ls_wR_factor_gt     0.0853
_refine_ls_wR_factor_ref     0.0978
_refine_ls_goodness_of_fit_ref     1.133
_refine_ls_restrained_S_all     1.133
_refine_ls_number_reflns     4478
_refine_ls_number_parameters     340
_refine_ls_number_restraints     0
_refine_ls_hydrogen_treatment     constr
_refine_ls_weighting_scheme     calc
_refine_ls_weighting_details
         'calc w=1/[\s^2^(Fo^2^)+(0.0199P)^2^+1.6367P] where P=(Fo^2^+2Fc^2^)/3'
_atom_sites_solution_hydrogens     geom
_atom_sites_solution_primary     direct
_atom_sites_solution_secondary     difmap
_refine_ls_shift/su_max     0.000
_refine_ls_shift/su_mean     0.000
_refine_diff_density_max     0.209
_refine_diff_density_min     -0.210
_refine_ls_extinction_method     'SHELXL97 (Sheldrick, 2008)'
_refine_ls_extinction_coef     0.00127(11)
_refine_ls_extinction_expression
                                  'Fc^*^=kFc[1+0.001xFc^2^\l^3^/sin(2\q)]^-1/4^'
_refine_ls_abs_structure_details     'Flack (1983), 1887 Friedel pairs'
_refine_ls_abs_structure_Flack     -0.3(2)
loop_
    _atom_type_symbol
    _atom_type_description
    _atom_type_scat_dispersion_real
    _atom_type_scat_dispersion_imag
    _atom_type_scat_source
    'C' 'C' 0.0181 0.0091
                         'International Tables Vol C Tables 4.2.6.8 and 6.1.1.4'
    'H' 'H' 0.0000 0.0000
                         'International Tables Vol C Tables 4.2.6.8 and 6.1.1.4'
    'O' 'O' 0.0492 0.0322
                         'International Tables Vol C Tables 4.2.6.8 and 6.1.1.4'
_computing_data_collection     'RAPID-AUTO (Rigaku, 2001)'
_computing_cell_refinement     'RAPID-AUTO (Rigaku, 2001)'
_computing_data_reduction     'RAPID-AUTO (Rigaku, 2001)'
_computing_structure_solution     'SHELXS97 (Sheldrick, 2008)'
_computing_structure_refinement     'SHELXL97 (Sheldrick, 2008)'
_computing_molecular_graphics     'XP in SHELXTL (Sheldrick, 2008)'
_computing_publication_material     'SHELX97 (Sheldrick, 2008)'
loop_
    _atom_site_type_symbol
    _atom_site_label
    _atom_site_fract_x
    _atom_site_fract_y
    _atom_site_fract_z
    _atom_site_U_iso_or_equiv
    _atom_site_adp_type
    _atom_site_calc_flag
    _atom_site_refinement_flags
    _atom_site_occupancy
    _atom_site_disorder_assembly
    _atom_site_disorder_group
    O O1 0.7087(2) 0.7346(2) 0.58066(7) 0.0362(5) Uani d . 1 . .
    O O2 0.4645(2) 0.6705(2) 0.63450(7) 0.0372(5) Uani d . 1 . .
    H H2A 0.5479 0.6962 0.6444 0.056 Uiso d R 1 . .
    O O3 0.1686(2) 0.4600(2) 0.42513(6) 0.0261(5) Uani d . 1 . .
    O O4 0.0274(2) 0.5360(2) 0.36490(7) 0.0308(5) Uani d . 1 . .
    O O5 0.5773(2) 0.64791(18) 0.32956(6) 0.0241(4) Uani d . 1 . .
    H H5A 0.5610 0.6436 0.2989 0.036 Uiso d R 1 . .
    O O6 0.7799(2) 0.4626(2) 0.42098(7) 0.0292(5) Uani d . 1 . .
    H H6A 0.8595 0.4779 0.4060 0.044 Uiso d R 1 . .
    O O7 0.6075(2) 0.29438(18) 0.35876(6) 0.0248(5) Uani d . 1 . .
    O O8 0.2473(2) 0.51955(19) 0.29566(6) 0.0224(4) Uani d . 1 . .
    O O9 0.1862(2) 0.73521(19) 0.29790(7) 0.0284(5) Uani d . 1 . .
    O O10 0.4926(2) 0.26506(19) 0.26475(6) 0.0308(5) Uani d . 1 . .
    O O11 0.5696(2) 0.47209(19) 0.24965(6) 0.0274(5) Uani d . 1 . .
    C C1 0.6047(4) 0.6833(3) 0.55833(10) 0.0283(7) Uani d . 1 . .
    C C2 0.4716(3) 0.6417(3) 0.58506(10) 0.0268(6) Uani d . 1 . .
    C C3 0.3604(3) 0.5767(3) 0.56249(10) 0.0238(6) Uani d . 1 . .
    C C4 0.3724(3) 0.5357(3) 0.50844(9) 0.0209(6) Uani d . 1 . .
    H H4A 0.3181 0.6035 0.4886 0.025 Uiso calc R 1 . .
    C C5 0.5338(3) 0.5333(3) 0.48864(9) 0.0200(5) Uani d . 1 . .
    C C6 0.6068(3) 0.6646(3) 0.50295(9) 0.0237(6) Uani d . 1 . .
    H H6B 0.7104 0.6658 0.4909 0.028 Uiso calc R 1 . .
    H H6C 0.5532 0.7380 0.4868 0.028 Uiso calc R 1 . .
    C C7 0.2220(3) 0.5461(3) 0.59057(10) 0.0306(7) Uani d . 1 . .
    H H7A 0.2139 0.6051 0.6192 0.046 Uiso calc R 1 . .
    H H7B 0.2251 0.4547 0.6021 0.046 Uiso calc R 1 . .
    H H7C 0.1362 0.5585 0.5688 0.046 Uiso calc R 1 . .
    C C8 0.6234(3) 0.4226(3) 0.51357(10) 0.0245(7) Uani d . 1 . .
    H H8A 0.6182 0.4324 0.5498 0.037 Uiso calc R 1 . .
    H H8B 0.7269 0.4278 0.5028 0.037 Uiso calc R 1 . .
    H H8C 0.5821 0.3371 0.5040 0.037 Uiso calc R 1 . .
    C C9 0.2980(3) 0.4027(3) 0.49735(9) 0.0256(6) Uani d . 1 . .
    H H9A 0.3539 0.3314 0.5139 0.031 Uiso calc R 1 . .
    H H9B 0.1961 0.4029 0.5108 0.031 Uiso calc R 1 . .
    C C10 0.2930(3) 0.3772(3) 0.44191(9) 0.0202(6) Uani d . 1 . .
    H H10A 0.2640 0.2832 0.4369 0.024 Uiso calc R 1 . .
    C C11 0.4358(3) 0.4013(3) 0.41255(9) 0.0180(6) Uani d . 1 . .
    C C12 0.5213(3) 0.5248(3) 0.43077(8) 0.0184(5) Uani d . 1 . .
    H H12A 0.4572 0.6009 0.4212 0.022 Uiso calc R 1 . .
    C C13 0.1512(3) 0.5072(3) 0.37875(10) 0.0241(6) Uani d . 1 . .
    C C14 0.2882(3) 0.5266(3) 0.34730(9) 0.0204(6) Uani d . 1 . .
    H H14A 0.3358 0.6131 0.3549 0.024 Uiso calc R 1 . .
    C C15 0.3934(3) 0.4154(3) 0.35733(9) 0.0187(6) Uani d . 1 . .
    H H15A 0.3408 0.3326 0.3478 0.022 Uiso calc R 1 . .
    C C16 0.5477(3) 0.4080(3) 0.33405(9) 0.0208(6) Uani d . 1 . .
    C C17 0.6442(3) 0.5287(3) 0.34586(9) 0.0221(6) Uani d . 1 . .
    H H17A 0.7428 0.5185 0.3294 0.026 Uiso calc R 1 . .
    C C18 0.6665(3) 0.5457(3) 0.40194(9) 0.0215(6) Uani d . 1 . .
    H H18A 0.6984 0.6387 0.4077 0.026 Uiso calc R 1 . .
    C C19 0.5370(3) 0.2805(3) 0.40671(9) 0.0224(6) Uani d . 1 . .
    H H19A 0.6121 0.2782 0.4335 0.027 Uiso calc R 1 . .
    H H19B 0.4783 0.1983 0.4080 0.027 Uiso calc R 1 . .
    C C20 0.1948(3) 0.6338(3) 0.27507(10) 0.0228(6) Uani d . 1 . .
    C C21 0.1545(3) 0.6143(3) 0.22154(10) 0.0286(7) Uani d . 1 . .
    H H21A 0.1314 0.5203 0.2158 0.034 Uiso calc R 1 . .
    H H21B 0.2403 0.6377 0.2004 0.034 Uiso calc R 1 . .
    C C22 0.0221(3) 0.6972(3) 0.20635(10) 0.0318(7) Uani d . 1 . .
    H H22A 0.0442 0.7913 0.2143 0.038 Uiso calc R 1 . .
    C C23 -0.1148(4) 0.6563(5) 0.23499(13) 0.0614(12) Uani d . 1 . .
    H H23A -0.0980 0.6696 0.2706 0.092 Uiso calc R 1 . .
    H H23B -0.1356 0.5632 0.2286 0.092 Uiso calc R 1 . .
    H H23C -0.1992 0.7097 0.2242 0.092 Uiso calc R 1 . .
    C C24 -0.0041(4) 0.6853(3) 0.15038(10) 0.0406(8) Uani d . 1 . .
    H H24A 0.0846 0.7142 0.1325 0.061 Uiso calc R 1 . .
    H H24B -0.0882 0.7407 0.1408 0.061 Uiso calc R 1 . .
    H H24C -0.0255 0.5935 0.1420 0.061 Uiso calc R 1 . .
    C C25 0.5346(3) 0.3717(3) 0.27880(9) 0.0219(6) Uani d . 1 . .
    C C26 0.5432(4) 0.4542(3) 0.19654(9) 0.0334(7) Uani d . 1 . .
    H H26A 0.5425 0.5402 0.1800 0.050 Uiso calc R 1 . .
    H H26B 0.4474 0.4109 0.1916 0.050 Uiso calc R 1 . .
    H H26C 0.6220 0.3996 0.1823 0.050 Uiso calc R 1 . .
loop_
    _atom_site_aniso_label
    _atom_site_aniso_U_11
    _atom_site_aniso_U_22
    _atom_site_aniso_U_33
    _atom_site_aniso_U_12
    _atom_site_aniso_U_13
    _atom_site_aniso_U_23
    O1 0.0367(13) 0.0451(13) 0.0268(11) -0.0157(11) -0.0012(10) -0.0098(10)
    O2 0.0447(13) 0.0469(13) 0.0201(10) -0.0177(12) 0.0047(10) -0.0092(10)
    O3 0.0206(10) 0.0399(12) 0.0177(10) 0.0006(9) 0.0003(8) 0.0049(9)
    O4 0.0181(10) 0.0443(12) 0.0299(11) 0.0001(10) -0.0005(9) 0.0046(10)
    O5 0.0320(11) 0.0245(10) 0.0160(9) -0.0028(9) -0.0003(8) 0.0018(8)
    O6 0.0193(10) 0.0444(13) 0.0239(10) 0.0039(10) 0.0007(8) 0.0059(10)
    O7 0.0284(11) 0.0261(11) 0.0198(10) 0.0060(9) 0.0016(8) 0.0028(8)
    O8 0.0254(10) 0.0268(10) 0.0150(9) 0.0032(9) -0.0046(8) -0.0005(8)
    O9 0.0328(12) 0.0266(11) 0.0258(10) 0.0023(10) -0.0041(9) -0.0026(9)
    O10 0.0412(13) 0.0299(11) 0.0214(10) -0.0062(10) 0.0040(9) -0.0042(8)
    O11 0.0379(12) 0.0291(10) 0.0152(9) -0.0013(10) -0.0013(8) 0.0012(8)
    C1 0.0361(18) 0.0262(16) 0.0224(15) -0.0050(14) 0.0001(13) -0.0037(12)
    C2 0.0341(16) 0.0287(15) 0.0177(13) -0.0039(14) 0.0043(13) -0.0059(12)
    C3 0.0287(16) 0.0230(14) 0.0197(14) -0.0008(12) 0.0042(12) -0.0010(11)
    C4 0.0224(14) 0.0231(14) 0.0171(13) -0.0025(13) 0.0026(11) 0.0013(12)
    C5 0.0216(13) 0.0216(13) 0.0168(12) -0.0007(13) 0.0000(11) 0.0028(11)
    C6 0.0269(16) 0.0263(15) 0.0179(13) -0.0046(13) 0.0005(12) -0.0038(12)
    C7 0.0326(16) 0.0345(17) 0.0247(15) -0.0085(15) 0.0045(13) -0.0031(13)
    C8 0.0280(16) 0.0300(16) 0.0155(13) 0.0053(13) -0.0012(12) -0.0007(12)
    C9 0.0289(15) 0.0300(16) 0.0178(14) -0.0055(14) 0.0016(12) 0.0006(12)
    C10 0.0196(14) 0.0233(15) 0.0176(13) -0.0001(12) 0.0003(11) 0.0008(11)
    C11 0.0153(13) 0.0200(13) 0.0187(13) -0.0029(11) 0.0003(11) -0.0014(11)
    C12 0.0178(13) 0.0207(13) 0.0166(12) -0.0013(12) -0.0024(11) 0.0011(11)
    C13 0.0219(14) 0.0268(15) 0.0237(14) -0.0006(13) 0.0022(11) -0.0010(12)
    C14 0.0179(13) 0.0270(15) 0.0163(13) 0.0000(13) -0.0009(10) 0.0006(12)
    C15 0.0182(13) 0.0208(14) 0.0169(13) -0.0026(12) 0.0016(11) -0.0009(11)
    C16 0.0219(14) 0.0231(14) 0.0173(13) 0.0035(12) -0.0002(11) 0.0031(11)
    C17 0.0225(14) 0.0243(14) 0.0193(14) -0.0033(13) 0.0000(11) -0.0005(12)
    C18 0.0210(14) 0.0285(15) 0.0151(13) -0.0016(13) -0.0008(11) 0.0019(12)
    C19 0.0266(15) 0.0239(14) 0.0167(13) 0.0018(13) -0.0010(12) 0.0033(11)
    C20 0.0179(14) 0.0260(15) 0.0243(14) 0.0021(12) 0.0027(12) 0.0045(12)
    C21 0.0298(16) 0.0356(17) 0.0204(14) 0.0058(15) -0.0047(12) -0.0011(13)
    C22 0.0305(16) 0.0397(17) 0.0252(15) 0.0077(15) -0.0054(13) 0.0029(13)
    C23 0.030(2) 0.111(4) 0.043(2) 0.005(2) -0.0012(16) 0.010(2)
    C24 0.046(2) 0.046(2) 0.0298(16) 0.0170(17) -0.0123(15) 0.0003(15)
    C25 0.0223(14) 0.0244(14) 0.0191(13) 0.0011(13) 0.0032(12) 0.0013(11)
    C26 0.0490(19) 0.0343(17) 0.0169(14) 0.0012(17) -0.0033(14) 0.0016(12)
_geom_special_details
;
All esds (except the esd in the dihedral angle between two l.s. planes) are
estimated using the full covariance matrix. The cell esds are taken into
account individually in the estimation of esds in distances, angles and
torsion angles; correlations between esds in cell parameters are only used
when they are defined by crystal symmetry. An approximate (isotropic)
treatment of cell esds is used for estimating esds involving l.s. planes.
;
loop_
    _geom_bond_atom_site_label_1
    _geom_bond_atom_site_label_2
    _geom_bond_site_symmetry_2
    _geom_bond_distance
    _geom_bond_publ_flag
    O1 C1 . 1.231(3) ?
    O2 C2 . 1.364(3) ?
    O2 H2A . 0.8401 ?
    O3 C13 . 1.346(3) ?
    O3 C10 . 1.475(3) ?
    O4 C13 . 1.215(3) ?
    O5 C17 . 1.424(3) ?
    O5 H5A . 0.8401 ?
    O6 C18 . 1.423(3) ?
    O6 H6A . 0.8400 ?
    O7 C16 . 1.438(3) ?
    O7 C19 . 1.446(3) ?
    O8 C20 . 1.371(3) ?
    O8 C14 . 1.440(3) ?
    O9 C20 . 1.203(3) ?
    O10 C25 . 1.210(3) ?
    O11 C25 . 1.325(3) ?
    O11 C26 . 1.460(3) ?
    C1 C2 . 1.463(4) ?
    C1 C6 . 1.503(3) ?
    C2 C3 . 1.347(4) ?
    C3 C7 . 1.494(4) ?
    C3 C4 . 1.517(3) ?
    C4 C9 . 1.539(4) ?
    C4 C5 . 1.553(4) ?
    C4 H4A . 1.0000 ?
    C5 C6 . 1.539(4) ?
    C5 C8 . 1.540(4) ?
    C5 C12 . 1.564(3) ?
    C6 H6B . 0.9900 ?
    C6 H6C . 0.9900 ?
    C7 H7A . 0.9800 ?
    C7 H7B . 0.9800 ?
    C7 H7C . 0.9800 ?
    C8 H8A . 0.9800 ?
    C8 H8B . 0.9800 ?
    C8 H8C . 0.9800 ?
    C9 C10 . 1.515(3) ?
    C9 H9A . 0.9900 ?
    C9 H9B . 0.9900 ?
    C10 C11 . 1.532(3) ?
    C10 H10A . 1.0000 ?
    C11 C19 . 1.539(4) ?
    C11 C15 . 1.541(3) ?
    C11 C12 . 1.554(3) ?
    C12 C18 . 1.539(3) ?
    C12 H12A . 1.0000 ?
    C13 C14 . 1.512(4) ?
    C14 C15 . 1.502(4) ?
    C14 H14A . 1.0000 ?
    C15 C16 . 1.530(4) ?
    C15 H15A . 1.0000 ?
    C16 C25 . 1.536(3) ?
    C16 C17 . 1.539(4) ?
    C17 C18 . 1.532(3) ?
    C17 H17A . 1.0000 ?
    C18 H18A . 1.0000 ?
    C19 H19A . 0.9900 ?
    C19 H19B . 0.9900 ?
    C20 C21 . 1.499(4) ?
    C21 C22 . 1.519(4) ?
    C21 H21A . 0.9900 ?
    C21 H21B . 0.9900 ?
    C22 C23 . 1.515(4) ?
    C22 C24 . 1.529(4) ?
    C22 H22A . 1.0000 ?
    C23 H23A . 0.9800 ?
    C23 H23B . 0.9800 ?
    C23 H23C . 0.9800 ?
    C24 H24A . 0.9800 ?
    C24 H24B . 0.9800 ?
    C24 H24C . 0.9800 ?
    C26 H26A . 0.9800 ?
    C26 H26B . 0.9800 ?
    C26 H26C . 0.9800 ?
loop_
    _geom_angle_atom_site_label_1
    _geom_angle_atom_site_label_2
    _geom_angle_atom_site_label_3
    _geom_angle_site_symmetry_1
    _geom_angle_site_symmetry_3
    _geom_angle
    _geom_angle_publ_flag
    C2 O2 H2A . . 109.5 ?
    C13 O3 C10 . . 125.2(2) ?
    C17 O5 H5A . . 109.5 ?
    C18 O6 H6A . . 109.5 ?
    C16 O7 C19 . . 109.04(19) ?
    C20 O8 C14 . . 115.9(2) ?
    C25 O11 C26 . . 116.4(2) ?
    O1 C1 C2 . . 120.6(2) ?
    O1 C1 C6 . . 121.8(3) ?
    C2 C1 C6 . . 117.5(2) ?
    C3 C2 O2 . . 120.7(3) ?
    C3 C2 C1 . . 122.2(2) ?
    O2 C2 C1 . . 117.1(2) ?
    C2 C3 C7 . . 119.9(2) ?
    C2 C3 C4 . . 120.9(2) ?
    C7 C3 C4 . . 119.2(2) ?
    C3 C4 C9 . . 113.3(2) ?
    C3 C4 C5 . . 113.6(2) ?
    C9 C4 C5 . . 109.2(2) ?
    C3 C4 H4A . . 106.7 ?
    C9 C4 H4A . . 106.7 ?
    C5 C4 H4A . . 106.7 ?
    C6 C5 C8 . . 107.5(2) ?
    C6 C5 C4 . . 107.6(2) ?
    C8 C5 C4 . . 110.8(2) ?
    C6 C5 C12 . . 109.2(2) ?
    C8 C5 C12 . . 115.6(2) ?
    C4 C5 C12 . . 105.9(2) ?
    C1 C6 C5 . . 110.6(2) ?
    C1 C6 H6B . . 109.5 ?
    C5 C6 H6B . . 109.5 ?
    C1 C6 H6C . . 109.5 ?
    C5 C6 H6C . . 109.5 ?
    H6B C6 H6C . . 108.1 ?
    C3 C7 H7A . . 109.5 ?
    C3 C7 H7B . . 109.5 ?
    H7A C7 H7B . . 109.5 ?
    C3 C7 H7C . . 109.5 ?
    H7A C7 H7C . . 109.5 ?
    H7B C7 H7C . . 109.5 ?
    C5 C8 H8A . . 109.5 ?
    C5 C8 H8B . . 109.5 ?
    H8A C8 H8B . . 109.5 ?
    C5 C8 H8C . . 109.5 ?
    H8A C8 H8C . . 109.5 ?
    H8B C8 H8C . . 109.5 ?
    C10 C9 C4 . . 110.8(2) ?
    C10 C9 H9A . . 109.5 ?
    C4 C9 H9A . . 109.5 ?
    C10 C9 H9B . . 109.5 ?
    C4 C9 H9B . . 109.5 ?
    H9A C9 H9B . . 108.1 ?
    O3 C10 C9 . . 103.1(2) ?
    O3 C10 C11 . . 113.1(2) ?
    C9 C10 C11 . . 117.1(2) ?
    O3 C10 H10A . . 107.7 ?
    C9 C10 H10A . . 107.7 ?
    C11 C10 H10A . . 107.7 ?
    C10 C11 C19 . . 115.2(2) ?
    C10 C11 C15 . . 107.7(2) ?
    C19 C11 C15 . . 97.09(19) ?
    C10 C11 C12 . . 112.6(2) ?
    C19 C11 C12 . . 112.4(2) ?
    C15 C11 C12 . . 110.6(2) ?
    C18 C12 C11 . . 112.1(2) ?
    C18 C12 C5 . . 115.6(2) ?
    C11 C12 C5 . . 113.3(2) ?
    C18 C12 H12A . . 104.8 ?
    C11 C12 H12A . . 104.8 ?
    C5 C12 H12A . . 104.8 ?
    O4 C13 O3 . . 118.6(2) ?
    O4 C13 C14 . . 123.4(2) ?
    O3 C13 C14 . . 118.0(2) ?
    O8 C14 C15 . . 107.4(2) ?
    O8 C14 C13 . . 108.9(2) ?
    C15 C14 C13 . . 108.6(2) ?
    O8 C14 H14A . . 110.6 ?
    C15 C14 H14A . . 110.6 ?
    C13 C14 H14A . . 110.6 ?
    C14 C15 C16 . . 122.7(2) ?
    C14 C15 C11 . . 113.6(2) ?
    C16 C15 C11 . . 99.44(19) ?
    C14 C15 H15A . . 106.7 ?
    C16 C15 H15A . . 106.7 ?
    C11 C15 H15A . . 106.7 ?
    O7 C16 C15 . . 101.1(2) ?
    O7 C16 C25 . . 106.5(2) ?
    C15 C16 C25 . . 109.8(2) ?
    O7 C16 C17 . . 109.4(2) ?
    C15 C16 C17 . . 113.1(2) ?
    C25 C16 C17 . . 115.8(2) ?
    O5 C17 C18 . . 105.3(2) ?
    O5 C17 C16 . . 112.0(2) ?
    C18 C17 C16 . . 111.6(2) ?
    O5 C17 H17A . . 109.3 ?
    C18 C17 H17A . . 109.3 ?
    C16 C17 H17A . . 109.3 ?
    O6 C18 C17 . . 112.5(2) ?
    O6 C18 C12 . . 110.5(2) ?
    C17 C18 C12 . . 111.6(2) ?
    O6 C18 H18A . . 107.3 ?
    C17 C18 H18A . . 107.3 ?
    C12 C18 H18A . . 107.3 ?
    O7 C19 C11 . . 105.9(2) ?
    O7 C19 H19A . . 110.5 ?
    C11 C19 H19A . . 110.5 ?
    O7 C19 H19B . . 110.5 ?
    C11 C19 H19B . . 110.5 ?
    H19A C19 H19B . . 108.7 ?
    O9 C20 O8 . . 122.8(2) ?
    O9 C20 C21 . . 126.1(3) ?
    O8 C20 C21 . . 111.1(2) ?
    C20 C21 C22 . . 112.1(2) ?
    C20 C21 H21A . . 109.2 ?
    C22 C21 H21A . . 109.2 ?
    C20 C21 H21B . . 109.2 ?
    C22 C21 H21B . . 109.2 ?
    H21A C21 H21B . . 107.9 ?
    C23 C22 C21 . . 110.7(3) ?
    C23 C22 C24 . . 110.7(3) ?
    C21 C22 C24 . . 110.1(2) ?
    C23 C22 H22A . . 108.5 ?
    C21 C22 H22A . . 108.5 ?
    C24 C22 H22A . . 108.5 ?
    C22 C23 H23A . . 109.5 ?
    C22 C23 H23B . . 109.5 ?
    H23A C23 H23B . . 109.5 ?
    C22 C23 H23C . . 109.5 ?
    H23A C23 H23C . . 109.5 ?
    H23B C23 H23C . . 109.5 ?
    C22 C24 H24A . . 109.5 ?
    C22 C24 H24B . . 109.5 ?
    H24A C24 H24B . . 109.5 ?
    C22 C24 H24C . . 109.5 ?
    H24A C24 H24C . . 109.5 ?
    H24B C24 H24C . . 109.5 ?
    O10 C25 O11 . . 125.5(2) ?
    O10 C25 C16 . . 122.8(2) ?
    O11 C25 C16 . . 111.7(2) ?
    O11 C26 H26A . . 109.5 ?
    O11 C26 H26B . . 109.5 ?
    H26A C26 H26B . . 109.5 ?
    O11 C26 H26C . . 109.5 ?
    H26A C26 H26C . . 109.5 ?
    H26B C26 H26C . . 109.5 ?
loop_
    _geom_torsion_atom_site_label_1
    _geom_torsion_atom_site_label_2
    _geom_torsion_atom_site_label_3
    _geom_torsion_atom_site_label_4
    _geom_torsion_site_symmetry_1
    _geom_torsion_site_symmetry_2
    _geom_torsion_site_symmetry_3
    _geom_torsion_site_symmetry_4
    _geom_torsion
    _geom_torsion_publ_flag
    O1 C1 C2 C3 . . . . -175.1(3) ?
    C6 C1 C2 C3 . . . . 6.7(4) ?
    O1 C1 C2 O2 . . . . 4.4(4) ?
    C6 C1 C2 O2 . . . . -173.8(2) ?
    O2 C2 C3 C7 . . . . 5.4(4) ?
    C1 C2 C3 C7 . . . . -175.1(3) ?
    O2 C2 C3 C4 . . . . -175.6(3) ?
    C1 C2 C3 C4 . . . . 3.9(4) ?
    C2 C3 C4 C9 . . . . 144.4(3) ?
    C7 C3 C4 C9 . . . . -36.6(4) ?
    C2 C3 C4 C5 . . . . 18.9(4) ?
    C7 C3 C4 C5 . . . . -162.1(2) ?
    C3 C4 C5 C6 . . . . -49.3(3) ?
    C9 C4 C5 C6 . . . . -176.9(2) ?
    C3 C4 C5 C8 . . . . 67.9(3) ?
    C9 C4 C5 C8 . . . . -59.7(3) ?
    C3 C4 C5 C12 . . . . -166.0(2) ?
    C9 C4 C5 C12 . . . . 66.4(3) ?
    O1 C1 C6 C5 . . . . 142.6(3) ?
    C2 C1 C6 C5 . . . . -39.3(4) ?
    C8 C5 C6 C1 . . . . -60.5(3) ?
    C4 C5 C6 C1 . . . . 58.9(3) ?
    C12 C5 C6 C1 . . . . 173.4(2) ?
    C3 C4 C9 C10 . . . . 171.4(2) ?
    C5 C4 C9 C10 . . . . -60.9(3) ?
    C13 O3 C10 C9 . . . . 155.6(2) ?
    C13 O3 C10 C11 . . . . 28.2(3) ?
    C4 C9 C10 O3 . . . . -78.0(3) ?
    C4 C9 C10 C11 . . . . 46.9(3) ?
    O3 C10 C11 C19 . . . . -148.5(2) ?
    C9 C10 C11 C19 . . . . 91.8(3) ?
    O3 C10 C11 C15 . . . . -41.5(3) ?
    C9 C10 C11 C15 . . . . -161.1(2) ?
    O3 C10 C11 C12 . . . . 80.7(3) ?
    C9 C10 C11 C12 . . . . -38.9(3) ?
    C10 C11 C12 C18 . . . . 178.5(2) ?
    C19 C11 C12 C18 . . . . 46.3(3) ?
    C15 C11 C12 C18 . . . . -61.0(3) ?
    C10 C11 C12 C5 . . . . 45.4(3) ?
    C19 C11 C12 C5 . . . . -86.8(3) ?
    C15 C11 C12 C5 . . . . 165.9(2) ?
    C6 C5 C12 C18 . . . . 53.9(3) ?
    C8 C5 C12 C18 . . . . -67.3(3) ?
    C4 C5 C12 C18 . . . . 169.6(2) ?
    C6 C5 C12 C11 . . . . -174.7(2) ?
    C8 C5 C12 C11 . . . . 64.1(3) ?
    C4 C5 C12 C11 . . . . -59.1(3) ?
    C10 O3 C13 O4 . . . . 156.4(3) ?
    C10 O3 C13 C14 . . . . -26.1(4) ?
    C20 O8 C14 C15 . . . . -158.5(2) ?
    C20 O8 C14 C13 . . . . 84.2(3) ?
    O4 C13 C14 O8 . . . . -27.9(4) ?
    O3 C13 C14 O8 . . . . 154.7(2) ?
    O4 C13 C14 C15 . . . . -144.5(3) ?
    O3 C13 C14 C15 . . . . 38.1(3) ?
    O8 C14 C15 C16 . . . . 66.1(3) ?
    C13 C14 C15 C16 . . . . -176.3(2) ?
    O8 C14 C15 C11 . . . . -174.3(2) ?
    C13 C14 C15 C11 . . . . -56.7(3) ?
    C10 C11 C15 C14 . . . . 59.6(3) ?
    C19 C11 C15 C14 . . . . 178.9(2) ?
    C12 C11 C15 C14 . . . . -63.8(3) ?
    C10 C11 C15 C16 . . . . -168.3(2) ?
    C19 C11 C15 C16 . . . . -49.0(2) ?
    C12 C11 C15 C16 . . . . 68.3(3) ?
    C19 O7 C16 C15 . . . . -27.3(2) ?
    C19 O7 C16 C25 . . . . -141.9(2) ?
    C19 O7 C16 C17 . . . . 92.2(2) ?
    C14 C15 C16 O7 . . . . 174.3(2) ?
    C11 C15 C16 O7 . . . . 48.2(2) ?
    C14 C15 C16 C25 . . . . -73.5(3) ?
    C11 C15 C16 C25 . . . . 160.4(2) ?
    C14 C15 C16 C17 . . . . 57.4(3) ?
    C11 C15 C16 C17 . . . . -68.7(3) ?
    O7 C16 C17 O5 . . . . -170.0(2) ?
    C15 C16 C17 O5 . . . . -58.2(3) ?
    C25 C16 C17 O5 . . . . 69.7(3) ?
    O7 C16 C17 C18 . . . . -52.3(3) ?
    C15 C16 C17 C18 . . . . 59.5(3) ?
    C25 C16 C17 C18 . . . . -172.6(2) ?
    O5 C17 C18 O6 . . . . -157.1(2) ?
    C16 C17 C18 O6 . . . . 81.1(3) ?
    O5 C17 C18 C12 . . . . 78.1(3) ?
    C16 C17 C18 C12 . . . . -43.7(3) ?
    C11 C12 C18 O6 . . . . -80.7(3) ?
    C5 C12 C18 O6 . . . . 51.2(3) ?
    C11 C12 C18 C17 . . . . 45.2(3) ?
    C5 C12 C18 C17 . . . . 177.1(2) ?
    C16 O7 C19 C11 . . . . -4.5(3) ?
    C10 C11 C19 O7 . . . . 147.0(2) ?
    C15 C11 C19 O7 . . . . 33.7(2) ?
    C12 C11 C19 O7 . . . . -82.2(2) ?
    C14 O8 C20 O9 . . . . 1.7(4) ?
    C14 O8 C20 C21 . . . . -179.4(2) ?
    O9 C20 C21 C22 . . . . -35.3(4) ?
    O8 C20 C21 C22 . . . . 145.8(2) ?
    C20 C21 C22 C23 . . . . -63.5(4) ?
    C20 C21 C22 C24 . . . . 173.9(3) ?
    C26 O11 C25 O10 . . . . 5.2(4) ?
    C26 O11 C25 C16 . . . . -172.5(2) ?
    O7 C16 C25 O10 . . . . 40.6(4) ?
    C15 C16 C25 O10 . . . . -68.0(3) ?
    C17 C16 C25 O10 . . . . 162.5(3) ?
    O7 C16 C25 O11 . . . . -141.6(2) ?
    C15 C16 C25 O11 . . . . 109.8(3) ?
    C17 C16 C25 O11 . . . . -19.7(3) ?
loop_
    _geom_hbond_atom_site_label_D
    _geom_hbond_atom_site_label_H
    _geom_hbond_atom_site_label_A
    _geom_hbond_site_symmetry_A
    _geom_hbond_distance_DH
    _geom_hbond_distance_HA
    _geom_hbond_distance_DA
    _geom_hbond_angle_DHA
    O2 H2A O9 3_566 0.84 2.11 2.870(3) 150
    O2 H2A O1 . 0.84 2.28 2.718(3) 113
    O5 H5A O10 4_655 0.84 2.17 2.874(2) 142
    O5 H5A O11 . 0.84 2.19 2.797(2) 129
    O6 H6A O4 1_655 0.84 1.97 2.799(3) 171
data_global
_journal_date_recd_electronic     2010-02-04
_journal_date_accepted     2010-03-01
_journal_name_full     'Acta Crystallographica, Section E'
_journal_year     2010
_journal_volume     66
_journal_issue      4
_journal_page_first     o854
_journal_page_last     o855
_journal_paper_category     QO
_journal_coeditor_code     HB5331
_publ_contact_author_name     'Hong-Yun Jiang'
_publ_contact_author_address
;
State Key Laboratory for Biology of Plant Diseases and Insect Pests,Institute
of Plant Protection Chinese Academy of Agricultural Sciences,Beijing 100193,
People's Republic of China.
;
_publ_contact_author_email     'hyjiang@ippcaas.cn'
_publ_contact_author_fax     '+8610-62815616'
_publ_contact_author_phone     '+8610-62815616'
_publ_section_title
;
Bruceine A
;
loop_
    _publ_author_name
    _publ_author_footnote
    _publ_author_address
    'Feng, Xue-Huan' .
;
State Key Laboratory for Biology of Plant Diseases and Insect Pests
Institute of Plant Protection Chinese Academy of Agricultural Sciences
Beijing 100193
People's Republic of China
;
    'Zhang, Yan-Ning' .
;
State Key Laboratory for Biology of Plant Diseases and Insect Pests
Institute of Plant Protection Chinese Academy of Agricultural Sciences
Beijing 100193
People's Republic of China
;
    'He, Wei-Zhi' .
;
State Key Laboratory for Biology of Plant Diseases and Insect Pests
Institute of Plant Protection Chinese Academy of Agricultural Sciences
Beijing 100193
People's Republic of China
;
    'Zhang, Lan' .
;
State Key Laboratory for Biology of Plant Diseases and Insect Pests
Institute of Plant Protection Chinese Academy of Agricultural Sciences
Beijing 100193
People's Republic of China
;
    'Jiang, Hong-Yun' .
;
State Key Laboratory for Biology of Plant Diseases and Insect Pests
Institute of Plant Protection Chinese Academy of Agricultural Sciences
Beijing 100193
People's Republic of China
;
