# Supplementary material for: Bruceine A
Source: Acta Crystallogr Sect E Struct Rep Online. 2010 Mar 17;66(Pt 4):o854–5. doi: 10.1107/S1600536810007646 (PMC2983995; doi:10.1107/S1600536810007646)
Supplement: Supplementary file 2 [file e-66-0o854-Isup2.hkl]

# 
# h,k,l, Fc-squared, Fo-squared, sigma(Fo-squared) and status flag 
# 
data_I
_shelx_title ' A in  P212121' 
_shelx_refln_list_code          4 
_shelx_F_calc_maximum      188.98 
_exptl_crystal_F_000      1112.00 
_reflns_d_resolution_high  0.8301 
 
loop_ 
 _symmetry_equiv_pos_as_xyz 
 'x, y, z' 
 '-x+1/2, -y, z+1/2' 
 'x+1/2, -y+1/2, -z' 
 '-x, y+1/2, -z+1/2' 
 
_cell_length_a     9.0337 
_cell_length_b    10.1670 
_cell_length_c    26.9122 
_cell_angle_alpha  90.000 
_cell_angle_beta   90.000 
_cell_angle_gamma  90.000 
 
_shelx_F_squared_multiplier     1.000 
 
loop_ 
 _refln_index_h 
 _refln_index_k 
 _refln_index_l 
 _refln_F_squared_calc 
 _refln_F_squared_meas 
 _refln_F_squared_sigma 
 _refln_observed_status 
   2   0   0     5601.60     5210.36     86.74 o 
   4   0   0     1343.60     1307.14     38.21 o 
   6   0   0      542.14      537.08     22.77 o 
   8   0   0        6.62       14.84     11.28 o 
  10   0   0        4.09        6.23      8.41 o 
   1   1   0     7680.22     7299.74     89.81 o 
   2   1   0     2153.10     1968.64     21.39 o 
   3   1   0    10240.78     9616.56    166.40 o 
   4   1   0     4788.87     4896.11     74.04 o 
   5   1   0      879.91      830.50     28.04 o 
   6   1   0      963.94      866.75     41.37 o 
   7   1   0       57.47       86.48     13.78 o 
   8   1   0      633.21      642.48     35.63 o 
   9   1   0        0.05       -0.68      7.39 o 
  10   1   0      118.36       85.66     14.22 o 
   0   2   0    16998.30    17197.80    532.51 o 
   1   2   0     4563.85     4290.12     46.44 o 
   2   2   0     6583.65     6161.11     75.45 o 
   3   2   0        1.00        2.98      0.72 o 
   4   2   0       34.29       43.65      2.37 o 
   5   2   0      183.84      206.97     10.12 o 
   6   2   0        0.01       17.42      6.00 o 
   7   2   0      101.37      121.13     13.46 o 
   8   2   0       26.98       25.16     10.69 o 
   9   2   0       17.82       31.34      9.55 o 
  10   2   0      877.59      899.60     93.23 o 
   1   3   0     1734.23     1701.60     15.87 o 
   2   3   0       17.66       17.28      1.23 o 
   3   3   0      561.15      528.85      7.12 o 
   4   3   0       21.89       19.88      2.25 o 
   5   3   0      185.77      193.79      7.32 o 
   6   3   0       11.88       16.59      8.03 o 
   7   3   0     2367.00     2292.42    106.15 o 
   8   3   0      224.27      211.44     24.11 o 
   9   3   0        1.80        5.09     10.96 o 
  10   3   0        0.02        0.76      5.11 o 
   0   4   0     4523.32     4942.23    104.54 o 
   1   4   0      196.34      194.29      5.31 o 
   2   4   0      789.07      767.21     12.07 o 
   3   4   0     1657.26     1602.55     25.26 o 
   4   4   0     1451.66     1445.03     23.79 o 
   5   4   0     1321.81     1339.72     30.67 o 
   6   4   0      288.64      275.93     18.96 o 
   7   4   0     1218.50     1364.29    146.45 o 
   8   4   0      205.43      216.19     23.62 o 
   9   4   0        4.12       13.66     18.21 o 
  10   4   0       58.34       38.00     10.19 o 
   1   5   0     1525.54     1645.88     49.17 o 
   2   5   0      442.79      518.64     11.42 o 
   3   5   0     1003.75     1026.10     17.95 o 
   4   5   0       77.47       63.05     13.29 o 
   5   5   0       34.21       36.30      9.13 o 
   6   5   0     1231.89     1257.75     57.47 o 
   7   5   0       84.90      101.21     17.27 o 
   8   5   0      395.16      385.33     30.95 o 
   9   5   0      321.70      334.22     24.95 o 
   0   6   0      233.79      286.46     17.75 o 
   1   6   0      204.39      196.14      7.88 o 
   2   6   0      453.12      452.55     11.59 o 
   3   6   0     3966.38     4026.99    168.34 o 
   4   6   0       53.79       44.61     10.26 o 
   5   6   0      553.78      545.78     27.02 o 
   6   6   0      100.35       83.39     21.23 o 
   7   6   0       22.42       35.82     14.15 o 
   8   6   0      161.15      109.58     33.16 o 
   9   6   0       17.28       13.75     13.46 o 
   1   7   0      180.06      186.66     12.38 o 
   2   7   0      249.90      279.36     13.77 o 
   3   7   0      389.06      422.20     69.98 o 
   4   7   0      425.18      421.24     22.79 o 
   5   7   0        2.84       -0.25      8.08 o 
   6   7   0       25.86       10.19     10.49 o 
   7   7   0        1.10        8.11     16.33 o 
   8   7   0      237.87      279.51     26.14 o 
   0   8   0       39.90      292.80    157.25 o 
   1   8   0     4145.44     4341.18    144.08 o 
   2   8   0      353.42      343.35     20.02 o 
   3   8   0      130.59      120.99     13.47 o 
   4   8   0      453.15      486.62     29.71 o 
   5   8   0       23.53       42.06     10.00 o 
   6   8   0       91.28       90.27     15.59 o 
   7   8   0        2.58        7.03      8.31 o 
   8   8   0      258.02      281.34     21.19 o 
   1   9   0      493.61      537.85     47.91 o 
   2   9   0      291.82      276.30     17.01 o 
   3   9   0        0.05       19.79     10.88 o 
   4   9   0      228.71      296.38     27.32 o 
   5   9   0       78.49      187.35     36.96 o 
   6   9   0       37.51       21.70     13.71 o 
   7   9   0        3.72       -0.20      5.24 o 
   0  10   0      203.77      216.51     18.67 o 
   1  10   0       91.41      109.16     14.65 o 
   2  10   0       15.68       13.95      8.29 o 
   3  10   0       15.13       16.53      9.90 o 
   4  10   0       71.78       75.95     10.82 o 
   5  10   0        0.03        4.60      6.11 o 
   6  10   0       88.87       78.79     11.28 o 
   1  11   0        6.13       16.52     10.35 o 
   2  11   0        1.36        0.69      5.74 o 
   3  11   0      110.48      133.32     14.85 o 
   4  11   0       18.84       27.27      9.90 o 
   0  12   0      261.33      273.22     31.29 o 
   1  12   0        3.61       11.68      6.73 o 
   2  12   0        2.58       -7.82     10.29 o 
   1   0   1     2754.87     2502.31     27.63 o 
   2   0   1     8765.52     8522.47    108.81 o 
   3   0   1     4473.35     4056.42     43.14 o 
   4   0   1      182.07      193.87      9.84 o 
   5   0   1     2483.78     2464.04     45.73 o 
   6   0   1       45.40       51.71      5.77 o 
   7   0   1      726.95      713.92     33.52 o 
   8   0   1      363.51      353.07     25.20 o 
   9   0   1       14.61       35.45     12.22 o 
  10   0   1        0.84        5.33      6.99 o 
 -10   1   1       19.61       17.45      7.09 o 
  -9   1   1       52.80       67.50     17.17 o 
  -8   1   1     2094.88     2172.96    106.39 o 
  -7   1   1      335.61      338.58     21.84 o 
  -6   1   1      427.99      456.94     13.73 o 
  -5   1   1      632.87      621.69     12.93 o 
  -4   1   1     1836.99     1848.85     23.77 o 
  -3   1   1      588.93      593.01      9.64 o 
  -2   1   1     9230.92     9079.76    141.80 o 
  -1   1   1    25521.20    26437.96    625.63 o 
   0   1   1      285.58      286.95      4.55 o 
   1   1   1    25608.64    27198.10    523.24 o 
   2   1   1     9225.96     8603.14    249.97 o 
   3   1   1      596.36      591.22     10.33 o 
   4   1   1     1824.85     1848.41     36.18 o 
   5   1   1      638.89      622.23     16.64 o 
   6   1   1      427.86      484.01     21.95 o 
   7   1   1      334.62      410.35     28.83 o 
   8   1   1     2104.49     2050.62    100.32 o 
   9   1   1       51.36       54.18     11.09 o 
  10   1   1       19.51       27.70      9.30 o 
 -10   2   1       46.36       38.15      8.27 o 
  -9   2   1      559.12      606.66     57.60 o 
  -8   2   1     1943.97     1916.70     96.11 o 
  -7   2   1      568.99      551.06     29.97 o 
  -6   2   1      274.29      288.99     20.88 o 
  -5   2   1      218.72      245.65      7.54 o 
  -4   2   1      229.80      263.04      5.76 o 
  -3   2   1      242.96      238.24      4.33 o 
  -2   2   1     3267.55     3129.06     33.06 o 
  -1   2   1     3229.12     2957.33     30.66 o 
   0   2   1       58.63       85.52      3.29 o 
   1   2   1     3235.38     2860.11     28.65 o 
   2   2   1     3262.30     3071.53     28.59 o 
   3   2   1      240.49      243.14      4.11 o 
   4   2   1      234.11      269.48      6.30 o 
   5   2   1      215.86      241.04      8.52 o 
   6   2   1      274.71      302.69     21.54 o 
   7   2   1      568.03      607.83     50.01 o 
   8   2   1     1937.96     1957.17    123.20 o 
   9   2   1      550.96      559.33     39.68 o 
  10   2   1       47.54       31.56     12.39 o 
 -10   3   1      126.90      104.21     18.66 o 
  -9   3   1      162.54      174.69     29.15 o 
  -8   3   1      492.03      455.50     34.99 o 
  -7   3   1      374.18      387.38     23.76 o 
  -6   3   1      732.60      758.50     33.14 o 
  -5   3   1      954.10     1002.53     22.36 o 
  -4   3   1       17.72       21.04      2.17 o 
  -3   3   1      233.30      246.39      9.72 o 
  -2   3   1     4210.75     4118.38     54.93 o 
  -1   3   1    10831.52    10856.95    181.94 o 
   0   3   1        9.30       21.51      1.91 o 
   1   3   1    10841.21    10614.07    157.16 o 
   2   3   1     4192.90     4190.06     45.49 o 
   3   3   1      234.02      255.68      6.84 o 
   4   3   1       17.61       21.41      2.36 o 
   5   3   1      956.39     1021.41     18.76 o 
   6   3   1      730.12      753.98     40.74 o 
   7   3   1      372.07      404.77     26.10 o 
   8   3   1      493.53      462.75     29.63 o 
   9   3   1      160.35      112.57     12.75 o 
  10   3   1      126.76      173.61     17.22 o 
 -10   4   1       23.01        9.90     12.47 o 
  -9   4   1       66.03       62.54     21.43 o 
  -8   4   1      546.57      523.39     26.28 o 
  -7   4   1     1298.55     1451.06     58.92 o 
  -6   4   1      892.07      918.14     51.70 o 
  -5   4   1        3.03        2.18      2.63 o 
  -4   4   1      272.94      293.57      8.29 o 
  -3   4   1      474.50      446.73      6.85 o 
  -2   4   1     2199.63     2306.24     41.81 o 
  -1   4   1     1073.24     1051.51     18.87 o 
   0   4   1      239.11      239.30      5.18 o 
   1   4   1     1079.94     1027.33     21.39 o 
   2   4   1     2213.73     2287.87     28.54 o 
   3   4   1      471.79      474.87      7.61 o 
   4   4   1      270.18      272.66      6.81 o 
   5   4   1        3.25       11.72      3.24 o 
   6   4   1      891.55      870.34     27.78 o 
   7   4   1     1290.75     1271.77     59.30 o 
   8   4   1      553.29      560.18     49.64 o 
   9   4   1       65.93       94.65     31.42 o 
  10   4   1       23.16       17.97     10.84 o 
  -9   5   1       90.78      142.90     30.88 o 
  -8   5   1       13.72       13.70      7.29 o 
  -7   5   1       42.38       33.71      8.97 o 
  -6   5   1      350.02      341.43     23.45 o 
  -5   5   1     1885.56     1799.11     55.01 o 
  -4   5   1      613.96      581.40     19.78 o 
  -3   5   1      996.74      955.05     23.22 o 
  -2   5   1     1160.68     1226.80     24.15 o 
  -1   5   1      920.17      978.68     25.14 o 
   0   5   1      126.79      168.72      5.06 o 
   1   5   1      923.29      922.99     16.59 o 
   2   5   1     1157.04     1224.99     22.55 o 
   3   5   1      999.94     1004.94     24.19 o 
   4   5   1      614.28      560.74     14.85 o 
   5   5   1     1888.00     1922.94     96.13 o 
   6   5   1      350.79      350.93     19.31 o 
   7   5   1       42.84       50.02     10.98 o 
   8   5   1       13.53       37.84     10.27 o 
   9   5   1       90.23       83.95     31.37 o 
  -9   6   1       78.47       72.25     12.67 o 
  -8   6   1       81.51      115.00     19.40 o 
  -7   6   1      429.32      533.60    116.83 o 
  -6   6   1      515.38      538.97     31.69 o 
  -5   6   1       91.92      107.85     10.66 o 
  -4   6   1      766.25      791.57     28.16 o 
  -3   6   1     1106.87     1068.23     38.25 o 
  -2   6   1      432.51      481.54     12.56 o 
  -1   6   1     1642.73     1710.99     30.23 o 
   0   6   1      146.85      167.06      5.79 o 
   1   6   1     1646.87     1699.30     30.80 o 
   2   6   1      427.48      464.70     12.05 o 
   3   6   1     1114.58     1067.93     36.83 o 
   4   6   1      764.46      769.25     26.78 o 
   5   6   1       91.92       96.30     12.22 o 
   6   6   1      515.87      594.61     51.32 o 
   7   6   1      434.63      517.54     73.99 o 
   8   6   1       80.92       99.27     18.71 o 
   9   6   1       80.17       87.69     23.56 o 
  -8   7   1       11.57       11.08     14.84 o 
  -7   7   1      384.51      443.80     38.33 o 
  -6   7   1       81.93      108.57     34.14 o 
  -5   7   1      718.25      794.12     37.31 o 
  -4   7   1       24.74       39.68      9.80 o 
  -3   7   1      246.91      448.76    115.99 o 
  -2   7   1      795.55      865.15     68.45 o 
  -1   7   1      131.73      139.52     13.73 o 
   0   7   1     3288.11     3362.85     86.25 o 
   1   7   1      131.14      146.39      9.45 o 
   2   7   1      789.81      769.86     29.27 o 
   3   7   1      247.86      262.30     18.20 o 
   4   7   1       24.11       37.57     11.51 o 
   5   7   1      723.06      657.15     35.18 o 
   6   7   1       81.04       78.87     12.20 o 
   7   7   1      387.25      412.71     37.14 o 
   8   7   1       11.76       11.68      8.71 o 
  -8   8   1       97.04       86.21     12.47 o 
  -7   8   1       53.86       86.49     26.72 o 
  -6   8   1       56.88       69.00     24.49 o 
  -5   8   1      213.90      260.58     40.19 o 
  -4   8   1        2.27        1.90      5.98 o 
  -3   8   1     1889.67     1967.58     79.04 o 
  -2   8   1       78.72       80.76     10.19 o 
  -1   8   1      211.70      208.27     24.73 o 
   0   8   1     1222.02     1521.57    139.75 o 
   1   8   1      211.42      215.47     19.82 o 
   2   8   1       77.38       65.20      9.53 o 
   3   8   1     1889.28     1869.46     61.10 o 
   4   8   1        2.53       -7.33      7.33 o 
   5   8   1      213.30      261.60     23.66 o 
   6   8   1       58.36       67.76     10.84 o 
   7   8   1       53.15       47.70     12.77 o 
   8   8   1      100.63       84.03     12.27 o 
  -7   9   1      279.96      353.95     40.11 o 
  -6   9   1       19.63        6.74      5.27 o 
  -5   9   1      320.21      329.79     26.84 o 
  -4   9   1      106.71      151.58     25.63 o 
  -3   9   1      194.14      251.86     54.42 o 
  -2   9   1      361.35      410.08     84.14 o 
  -1   9   1      263.70      378.75     47.01 o 
   0   9   1     2171.21     2342.77     95.28 o 
   1   9   1      263.04      336.77     29.97 o 
   2   9   1      360.07      397.11     30.35 o 
   3   9   1      190.31      195.51     23.66 o 
   4   9   1      104.99      159.40     15.65 o 
   5   9   1      325.34      346.53     27.46 o 
   6   9   1       18.86       13.84      7.60 o 
   7   9   1      277.39      339.98     23.47 o 
  -6  10   1       89.68      132.63     13.96 o 
  -5  10   1        9.40        7.66      5.39 o 
  -4  10   1      130.38      104.52     14.43 o 
  -3  10   1       29.01       27.95      9.77 o 
  -2  10   1      473.32      466.67     61.12 o 
  -1  10   1        9.95       35.61     13.73 o 
   0  10   1      152.48      146.01     12.82 o 
   1  10   1       10.02       15.15      5.67 o 
   2  10   1      473.74      434.86     84.25 o 
   3  10   1       28.31       32.85     11.28 o 
   4  10   1      131.87      161.08     19.30 o 
   5  10   1        9.96       -0.69      4.33 o 
   6  10   1       89.87       67.60     10.19 o 
  -4  11   1       41.19       18.92      7.08 o 
  -3  11   1      124.26      110.86     14.25 o 
  -2  11   1      228.97      245.42     33.02 o 
  -1  11   1      222.84      221.10     12.90 o 
   0  11   1       44.84       45.07      6.98 o 
   1  11   1      222.65      203.13     84.85 o 
   2  11   1      228.78      214.65     19.31 o 
   3  11   1      123.88      174.86     35.68 o 
   4  11   1       41.97       39.22      7.62 o 
  -2  12   1        1.48        7.52      6.13 o 
  -1  12   1       36.29       24.54      8.02 o 
   0  12   1       39.89       22.80      5.27 o 
   1  12   1       37.37       12.57     11.48 o 
   2  12   1        1.68        7.72      5.94 o 
   0   0   2      516.71      473.52      5.26 o 
   1   0   2      342.13      340.20      4.23 o 
   2   0   2     6947.10     6713.27     81.97 o 
   3   0   2     3242.44     3129.78     34.64 o 
   4   0   2     1615.72     1636.55     35.31 o 
   5   0   2      564.53      532.75     11.45 o 
   6   0   2       12.31       26.14      6.40 o 
   7   0   2        4.92       12.81      8.19 o 
   8   0   2       40.32       55.57     15.29 o 
   9   0   2      449.16      454.21     35.98 o 
  10   0   2       39.29       25.94      9.78 o 
 -10   1   2       76.94       71.68     10.46 o 
  -9   1   2      101.16      108.43     14.83 o 
  -8   1   2      522.00      574.60     47.75 o 
  -7   1   2      256.22      257.46     23.76 o 
  -6   1   2       52.85       49.68      7.00 o 
  -5   1   2       62.53       60.03      7.33 o 
  -4   1   2      223.02      250.99      7.51 o 
  -3   1   2     3463.06     3393.02     40.50 o 
  -2   1   2     1347.15     1190.92     11.65 o 
  -1   1   2     6321.56     5955.22     68.79 o 
   0   1   2    33508.81    38886.57    924.06 o 
   1   1   2     6338.64     6076.05     64.62 o 
   2   1   2     1354.24     1210.36     24.14 o 
   3   1   2     3457.62     3425.80     49.97 o 
   4   1   2      219.89      219.30     12.52 o 
   5   1   2       62.48       69.71      5.09 o 
   6   1   2       52.46       42.67      9.55 o 
   7   1   2      258.54      259.14     18.59 o 
   8   1   2      524.80      570.91     39.32 o 
   9   1   2      100.19      116.15     37.36 o 
  10   1   2       76.28       68.82     12.24 o 
 -10   2   2       68.06       45.57     15.03 o 
  -9   2   2       78.25       82.67     13.37 o 
  -8   2   2       56.85       50.85     13.56 o 
  -7   2   2      416.91      413.63     41.72 o 
  -6   2   2     2464.41     2408.47     82.80 o 
  -5   2   2      583.57      586.78     22.30 o 
  -4   2   2      423.32      416.45      8.07 o 
  -3   2   2     4424.58     4274.49     62.22 o 
  -2   2   2     2736.38     2820.89     35.92 o 
  -1   2   2    12672.90    12657.50    215.47 o 
   0   2   2     5169.69     5075.19     60.36 o 
   1   2   2    12663.30    12469.45    177.44 o 
   2   2   2     2741.04     2830.78     29.15 o 
   3   2   2     4420.92     4289.29     51.32 o 
   4   2   2      421.24      433.46     10.18 o 
   5   2   2      585.42      581.13     13.47 o 
   6   2   2     2453.15     2385.80    111.24 o 
   7   2   2      416.77      414.86     24.75 o 
   8   2   2       56.16       50.64     13.09 o 
   9   2   2       78.72       86.41     12.86 o 
  10   2   2       67.71       82.28     15.59 o 
 -10   3   2       64.95       66.82     21.04 o 
  -9   3   2       89.03       79.17     13.20 o 
  -8   3   2      243.74      313.65     24.42 o 
  -7   3   2       60.66       56.77      9.09 o 
  -6   3   2     4041.45     4077.07    123.36 o 
  -5   3   2     1534.96     1621.15     26.72 o 
  -4   3   2     2044.81     2044.38     29.39 o 
  -3   3   2     4869.05     4908.72     66.15 o 
  -2   3   2      141.14      162.31      5.83 o 
  -1   3   2      388.38      345.86      3.98 o 
   0   3   2    12296.25    12055.75    208.85 o 
   1   3   2      384.33      328.84      5.98 o 
   2   3   2      139.78      155.32      3.78 o 
   3   3   2     4863.83     4886.91     56.64 o 
   4   3   2     2030.56     2100.48     33.35 o 
   5   3   2     1533.56     1611.30     26.25 o 
   6   3   2     4034.05     4039.84    132.20 o 
   7   3   2       57.94       59.24     10.60 o 
   8   3   2      243.35      391.55    135.97 o 
   9   3   2       89.58       89.28     27.07 o 
  10   3   2       65.55       86.27     17.12 o 
 -10   4   2      203.89      274.36     21.88 o 
  -9   4   2      432.10      424.62     24.73 o 
  -8   4   2       10.10       13.60      6.40 o 
  -7   4   2      297.81      360.18     21.47 o 
  -6   4   2      367.97      337.07     15.47 o 
  -5   4   2      100.01        0.77      3.69 o 
  -4   4   2      434.28      427.58     11.33 o 
  -3   4   2      195.20      206.91     11.59 o 
  -2   4   2     2129.69     2172.01     34.53 o 
  -1   4   2      649.59      652.30      9.61 o 
   0   4   2      317.06      393.04      8.33 o 
   1   4   2      648.21      610.31     18.07 o 
   2   4   2     2119.55     2164.12     20.92 o 
   3   4   2      195.25      209.81      6.12 o 
   4   4   2      429.60      438.77     10.91 o 
   5   4   2       99.61      106.94     17.67 o 
   6   4   2      368.18      384.47     37.29 o 
   7   4   2      293.83      342.96     23.64 o 
   8   4   2        8.92       13.00     10.22 o 
   9   4   2      432.46      451.32     27.36 o 
  10   4   2      207.52      224.42     32.48 o 
  -9   5   2       23.92       12.37      6.35 o 
  -8   5   2      180.27      160.90     34.80 o 
  -7   5   2      212.02      220.87     19.72 o 
  -6   5   2     1516.75     1341.76     99.55 o 
  -5   5   2     1675.63     1638.59     51.03 o 
  -4   5   2      418.16      417.70     13.87 o 
  -3   5   2      466.00      481.94     20.38 o 
  -2   5   2     1452.50     1477.63     23.78 o 
  -1   5   2      876.40      912.55     14.40 o 
   0   5   2      532.44      589.15     11.30 o 
   1   5   2      867.29      933.27     16.51 o 
   2   5   2     1448.31     1515.37     22.77 o 
   3   5   2      459.78      482.14     11.50 o 
   4   5   2      415.25      417.46     25.71 o 
   5   5   2     1675.06     1691.83     44.46 o 
   6   5   2     1518.76     1258.97    180.58 o 
   7   5   2      214.16      206.03     19.42 o 
   8   5   2      175.90      210.53     23.45 o 
   9   5   2       23.67       19.93     14.00 o 
  -9   6   2       80.16       71.16     12.87 o 
  -8   6   2      542.58      558.68     44.98 o 
  -7   6   2       45.23       58.64     19.50 o 
  -6   6   2      168.24      176.10     44.35 o 
  -5   6   2      184.69      213.66     16.76 o 
  -4   6   2       14.53       15.76      7.19 o 
  -3   6   2      279.10      310.64     13.05 o 
  -2   6   2      705.91      752.11     27.26 o 
  -1   6   2     2169.10     2243.53     38.91 o 
   0   6   2      312.64      322.23     10.80 o 
   1   6   2     2176.15     2312.74     39.35 o 
   2   6   2      711.10      712.72     17.86 o 
   3   6   2      282.22      288.70     14.45 o 
   4   6   2       14.38       17.92      5.94 o 
   5   6   2      182.88      208.41     18.14 o 
   6   6   2      161.38      223.51     29.60 o 
   7   6   2       44.43       36.91     25.43 o 
   8   6   2      542.83      587.26     45.97 o 
   9   6   2       79.41       80.86     13.56 o 
  -8   7   2        5.24        2.08     11.87 o 
  -7   7   2      179.08      204.12     25.74 o 
  -6   7   2        5.49       -4.26      8.23 o 
  -5   7   2      871.32      894.25     47.24 o 
  -4   7   2      122.93      119.47     11.20 o 
  -3   7   2      844.99      914.93     59.39 o 
  -2   7   2      827.03      946.96     87.08 o 
  -1   7   2      662.14      671.61     27.88 o 
   0   7   2       84.19       65.13     17.33 o 
   1   7   2      665.05      674.11     22.22 o 
   2   7   2      826.35      888.89     35.44 o 
   3   7   2      852.21      822.67     29.80 o 
   4   7   2      122.19      129.37     14.56 o 
   5   7   2      870.99      853.01     51.16 o 
   6   7   2        6.24        5.98      8.23 o 
   7   7   2      177.78      169.67     23.56 o 
   8   7   2        4.92        5.74      7.72 o 
  -8   8   2      336.12      445.15     44.38 o 
  -7   8   2       22.45       23.85     17.52 o 
  -6   8   2      283.66      315.96     62.73 o 
  -5   8   2       28.21       38.29      9.23 o 
  -4   8   2      564.20      575.90     49.08 o 
  -3   8   2      220.73     1249.23    646.82 o 
  -2   8   2      457.14      470.16     21.99 o 
  -1   8   2     1022.94     1066.03     34.94 o 
   0   8   2     1178.73     1243.82     47.97 o 
   1   8   2     1015.43     1073.78     41.33 o 
   2   8   2      454.44      510.45     57.65 o 
   3   8   2      221.63      349.28     82.28 o 
   4   8   2      555.84      564.45     32.32 o 
   5   8   2       29.04       41.48     16.53 o 
   6   8   2      283.19      319.84     22.04 o 
   7   8   2       21.95       30.08     10.89 o 
   8   8   2      334.43      369.77     24.57 o 
  -7   9   2       87.86       94.52     21.58 o 
  -6   9   2       53.24       56.84     33.10 o 
  -5   9   2      345.60      378.78     27.95 o 
  -4   9   2      158.10      142.47     26.17 o 
  -3   9   2      333.97      417.30     26.47 o 
  -2   9   2      191.87      234.70     55.72 o 
  -1   9   2      381.15      397.26     57.17 o 
   0   9   2      764.45     1153.27    307.84 o 
   1   9   2      376.47      409.04     26.13 o 
   2   9   2      190.95      198.45     16.83 o 
   3   9   2      332.88      372.44     28.53 o 
   4   9   2      159.26      195.65     37.12 o 
   5   9   2      347.34      336.02     25.25 o 
   6   9   2       53.00       42.02     16.63 o 
   7   9   2       88.02       87.40     12.27 o 
  -6  10   2       13.23       26.32      7.92 o 
  -5  10   2      168.45      177.08     15.79 o 
  -4  10   2       20.11       24.76      7.42 o 
  -3  10   2       21.18       25.09      8.20 o 
  -2  10   2        7.96      383.98    238.92 o 
  -1  10   2      444.94      517.15     24.80 o 
   0  10   2        0.05       11.57      5.52 o 
   1  10   2      450.76      561.78    116.02 o 
   2  10   2        7.90        5.88      4.90 o 
   3  10   2       21.55        6.46     18.06 o 
   4  10   2       20.17       20.66      7.08 o 
   5  10   2      165.53      175.73     13.02 o 
   6  10   2       13.42        1.68      4.95 o 
  -4  11   2       32.68       22.55      7.18 o 
  -3  11   2      169.81      239.74     46.73 o 
  -2  11   2       33.16       -3.01     22.36 o 
  -1  11   2        4.71       11.82      5.11 o 
   0  11   2      143.85      135.70     25.15 o 
   1  11   2        5.04        0.66      3.64 o 
   2  11   2       33.85        8.71     15.04 o 
   3  11   2      169.89      213.94     17.32 o 
   4  11   2       32.59       22.86      8.61 o 
  -2  12   2       11.65        2.67      5.44 o 
  -1  12   2      130.99       50.47     26.88 o 
   0  12   2       17.06       14.38      7.87 o 
   1  12   2      130.47      161.55     14.85 o 
   2  12   2       11.70        9.00      6.04 o 
   1   0   3     2135.84     2048.42     15.25 o 
   2   0   3     2194.22     2156.19     19.89 o 
   3   0   3     3002.27     2726.96     29.40 o 
   4   0   3      931.25     1054.98     15.40 o 
   5   0   3       52.90       45.91      3.57 o 
   6   0   3       51.96       60.04      8.98 o 
   7   0   3       98.86      106.84     10.60 o 
   8   0   3        7.03        5.42      5.84 o 
   9   0   3        0.22        3.53     11.21 o 
  10   0   3       47.74       39.32      8.20 o 
 -10   1   3        7.32        6.26      5.82 o 
  -9   1   3       44.03       62.67     20.47 o 
  -8   1   3     2770.40     2817.51    115.90 o 
  -7   1   3      986.96     1033.99     51.85 o 
  -6   1   3     1044.00     1070.23     30.39 o 
  -5   1   3      115.37      117.71      6.21 o 
  -4   1   3      275.39      263.94      4.89 o 
  -3   1   3       50.43       37.92      2.24 o 
  -2   1   3     4740.77     4739.58     51.78 o 
  -1   1   3     1212.71     1081.11     12.69 o 
   0   1   3      728.73      664.93      7.90 o 
   1   1   3     1210.79     1079.26      7.35 o 
   2   1   3     4745.64     4764.98     61.93 o 
   3   1   3       50.17       36.80      2.33 o 
   4   1   3      275.47      262.81      8.18 o 
   5   1   3      117.27      117.36      5.61 o 
   6   1   3     1042.36     1458.51    230.29 o 
   7   1   3      989.93     1057.32     66.09 o 
   8   1   3     2767.86     2830.07     86.88 o 
   9   1   3       44.12       63.06     11.51 o 
  10   1   3        7.22        8.30      5.38 o 
 -10   2   3       68.88       60.52      8.03 o 
  -9   2   3      162.56      165.66     17.83 o 
  -8   2   3      270.94      321.88     20.93 o 
  -7   2   3      473.82      526.39     25.43 o 
  -6   2   3       97.28      166.40     41.58 o 
  -5   2   3     1191.08     1286.31     80.33 o 
  -4   2   3      273.73      314.91      6.32 o 
  -3   2   3     1542.02     1509.00     18.41 o 
  -2   2   3     2517.70     2494.32     26.77 o 
  -1   2   3     1323.99     1332.07     14.37 o 
   0   2   3    22891.48    22898.42    463.67 o 
   1   2   3     1326.45     1308.75      9.84 o 
   2   2   3     2503.22     2458.80     20.92 o 
   3   2   3     1552.62     1536.69     15.36 o 
   4   2   3      277.55      299.06      5.04 o 
   5   2   3     1186.97     1186.08     23.25 o 
   6   2   3       98.92       97.60      8.92 o 
   7   2   3      468.84      541.87     75.09 o 
   8   2   3      271.05      322.61     20.24 o 
   9   2   3      166.70      165.95     30.43 o 
  10   2   3       66.76       81.92     22.72 o 
 -10   3   3      135.69      137.39     16.71 o 
  -9   3   3       42.48       43.83     11.07 o 
  -8   3   3      483.46      505.77     30.81 o 
  -7   3   3      397.19      412.02     29.83 o 
  -6   3   3       21.07       27.94     12.16 o 
  -5   3   3        6.19       10.78      3.46 o 
  -4   3   3     1707.04     1638.28     23.29 o 
  -3   3   3     7223.46     7344.73    116.48 o 
  -2   3   3      463.07      529.26      8.76 o 
  -1   3   3    21594.59    22284.92    514.86 o 
   0   3   3     3745.37     3421.82     38.58 o 
   1   3   3    21643.98    22614.42    446.18 o 
   2   3   3      468.59      520.59      7.98 o 
   3   3   3     7225.83     7332.28     99.41 o 
   4   3   3     1709.70     1704.80     23.12 o 
   5   3   3        5.75       10.22      3.13 o 
   6   3   3       21.19       25.43      7.82 o 
   7   3   3      395.54      401.48     26.88 o 
   8   3   3      487.91      568.96     44.00 o 
   9   3   3       42.59       56.93     13.35 o 
  10   3   3      137.08      122.12     24.67 o 
 -10   4   3       12.62        0.40     11.58 o 
  -9   4   3        7.05       11.05      5.89 o 
  -8   4   3       46.12       39.51      7.98 o 
  -7   4   3      925.01      844.44     49.77 o 
  -6   4   3     1432.45     1431.07     70.25 o 
  -5   4   3     1725.98     1676.68     38.85 o 
  -4   4   3      344.54      327.20     10.46 o 
  -3   4   3     3600.87     3608.25     58.48 o 
  -2   4   3     4165.30     4124.35     55.65 o 
  -1   4   3     1457.94     1442.41     15.86 o 
   0   4   3     1805.28     1660.31     18.52 o 
   1   4   3     1442.79     1441.03     12.51 o 
   2   4   3     4161.02     4077.57     44.90 o 
   3   4   3     3588.27     3642.95     43.43 o 
   4   4   3      342.24      340.02     12.75 o 
   5   4   3     1738.54     1854.64     88.68 o 
   6   4   3     1426.49     1309.39     63.62 o 
   7   4   3      922.24      822.57     67.88 o 
   8   4   3       46.23       45.02     10.95 o 
   9   4   3        6.63        4.64      7.37 o 
  10   4   3       13.20       10.71      8.62 o 
  -9   5   3      117.96      136.73     29.27 o 
  -8   5   3      336.76      322.99     43.43 o 
  -7   5   3      207.16      229.32     39.19 o 
  -6   5   3      153.06       96.53     97.30 o 
  -5   5   3      952.73      919.82     33.70 o 
  -4   5   3      155.21      146.00     21.79 o 
  -3   5   3      725.10      739.98     24.78 o 
  -2   5   3     2235.50     2212.26     29.42 o 
  -1   5   3      215.06      265.35      8.36 o 
   0   5   3      310.56      330.63      7.26 o 
   1   5   3      212.68      248.56      6.06 o 
   2   5   3     2224.10     2268.75     32.55 o 
   3   5   3      723.15      745.01     15.36 o 
   4   5   3      155.92      152.76     10.14 o 
   5   5   3      942.49      960.34     41.02 o 
   6   5   3      156.96      231.92     88.94 o 
   7   5   3      207.44      180.24     47.72 o 
   8   5   3      335.80      297.96     68.82 o 
   9   5   3      116.03       52.06     11.78 o 
  -9   6   3      152.96      105.23     25.24 o 
  -8   6   3       70.19       69.95     14.94 o 
  -7   6   3      122.40      141.81     20.18 o 
  -6   6   3      810.74      849.13     64.19 o 
  -5   6   3      395.44      403.21     20.50 o 
  -4   6   3       22.72       23.45      5.94 o 
  -3   6   3       31.76       17.38      4.89 o 
  -2   6   3     1621.36     1615.77     28.13 o 
  -1   6   3      379.80      412.33     23.82 o 
   0   6   3        1.91        4.90      3.54 o 
   1   6   3      372.85      427.72     24.66 o 
   2   6   3     1619.08     1639.25     27.53 o 
   3   6   3       31.75       31.34      7.46 o 
   4   6   3       22.71       23.03      7.56 o 
   5   6   3      394.81      401.65     38.13 o 
   6   6   3      810.08      857.42     64.74 o 
   7   6   3      122.45      151.93     24.74 o 
   8   6   3       71.70       77.00     16.73 o 
   9   6   3      154.34      193.93     19.80 o 
  -8   7   3       27.90       34.24     10.79 o 
  -7   7   3      122.21      154.20     15.62 o 
  -6   7   3       15.75       21.36     10.55 o 
  -5   7   3       62.61       65.23     12.69 o 
  -4   7   3      172.72      195.46     14.23 o 
  -3   7   3       17.03       20.07      9.35 o 
  -2   7   3       75.50       75.33      8.14 o 
  -1   7   3        2.97       -0.18      4.56 o 
   0   7   3      104.09      115.36      8.43 o 
   1   7   3        2.71        6.02      3.88 o 
   2   7   3       74.61       56.88     14.49 o 
   3   7   3       16.43       17.93     19.73 o 
   4   7   3      175.93      256.14     64.89 o 
   5   7   3       62.27       42.11     10.28 o 
   6   7   3       16.30       22.68      9.20 o 
   7   7   3      123.39      131.15     20.69 o 
   8   7   3       27.38       40.47     11.58 o 
  -8   8   3       87.75       87.10     12.08 o 
  -7   8   3       38.28       44.43     12.27 o 
  -6   8   3       67.88       63.29     11.52 o 
  -5   8   3       81.03       67.40     10.99 o 
  -4   8   3       85.70      237.14     96.32 o 
  -3   8   3      339.55      421.68     55.31 o 
  -2   8   3      755.35      716.47     42.57 o 
  -1   8   3        5.98        4.69      6.11 o 
   0   8   3      426.38      438.26     22.82 o 
   1   8   3        6.01        9.48      6.61 o 
   2   8   3      752.60      715.05     29.10 o 
   3   8   3      343.62      380.84     22.89 o 
   4   8   3       86.73       90.63     20.59 o 
   5   8   3       80.41       75.76     14.75 o 
   6   8   3       69.74       65.08     16.77 o 
   7   8   3       37.07       40.08     11.88 o 
   8   8   3       87.45       68.00     10.99 o 
  -7   9   3      104.65      140.95     15.05 o 
  -6   9   3       53.46       49.11     24.10 o 
  -5   9   3      223.34      212.21     20.15 o 
  -4   9   3      125.78      109.55     23.65 o 
  -3   9   3       54.92       85.81     29.64 o 
  -2   9   3      126.20      111.69     15.45 o 
  -1   9   3      299.99      289.98     20.60 o 
   0   9   3     1349.84     1471.09     88.07 o 
   1   9   3      303.03      332.62     26.34 o 
   2   9   3      126.26      144.07     23.89 o 
   3   9   3       55.90       74.08     22.24 o 
   4   9   3      125.52      137.81     14.85 o 
   5   9   3      225.16      227.32     32.87 o 
   6   9   3       53.91       22.66      8.19 o 
   7   9   3      102.99      129.17     13.66 o 
  -6  10   3       20.63       14.65     11.87 o 
  -5  10   3       51.54       46.57     19.99 o 
  -4  10   3       46.20       48.48     12.12 o 
  -3  10   3      288.23      286.41     24.35 o 
  -2  10   3      973.20      998.65     46.49 o 
  -1  10   3      503.79      523.38     49.69 o 
   0  10   3        5.81       11.37      6.83 o 
   1  10   3      504.77      511.40     24.89 o 
   2  10   3      972.28      959.12     81.24 o 
   3  10   3      285.36      264.18     18.61 o 
   4  10   3       46.82       36.77     17.42 o 
   5  10   3       50.37       24.20      7.64 o 
   6  10   3       20.00        2.97      8.21 o 
  -4  11   3      211.89      277.32     24.55 o 
  -3  11   3      102.92       88.56     10.79 o 
  -2  11   3      311.00      396.24     27.39 o 
  -1  11   3       77.80       63.35     10.50 o 
   0  11   3        5.82       14.49      6.68 o 
   1  11   3       78.48       43.95     13.99 o 
   2  11   3      312.81      317.16    157.16 o 
   3  11   3      102.76       55.43     21.48 o 
   4  11   3      207.82      119.31     24.65 o 
  -1  12   3       72.14       51.17     10.00 o 
   0  12   3       28.88       14.09      4.39 o 
   1  12   3       71.33       16.23     11.78 o 
   0   0   4      871.07      800.75     14.04 o 
   1   0   4      895.38      836.24     16.99 o 
   2   0   4      421.83      379.70      5.44 o 
   3   0   4     4972.55     4860.07     53.64 o 
   4   0   4      460.38      500.87     12.20 o 
   5   0   4      222.81      242.37     13.88 o 
   6   0   4       33.17       37.20      7.06 o 
   7   0   4        2.19       10.69      5.18 o 
   8   0   4       42.35       43.88     11.60 o 
   9   0   4      261.12      263.15     17.81 o 
  10   0   4       84.23       62.43      8.20 o 
 -10   1   4       16.03       14.59      6.31 o 
  -9   1   4       89.23      115.05     11.37 o 
  -8   1   4      382.99      401.37     31.96 o 
  -7   1   4      125.27      130.19     11.83 o 
  -6   1   4     1283.76     1413.47    133.65 o 
  -5   1   4     1485.35     1603.82     29.46 o 
  -4   1   4      211.67      230.14      5.36 o 
  -3   1   4     5571.06     5539.06     77.35 o 
  -2   1   4      993.85      914.49      9.12 o 
  -1   1   4     3844.61     3476.92     34.14 o 
   0   1   4       80.01       86.86      2.41 o 
   1   1   4     3840.49     3498.65     31.04 o 
   2   1   4     1006.32      926.76     12.59 o 
   3   1   4     5575.66     5412.73     77.01 o 
   4   1   4      214.02      230.99      7.96 o 
   5   1   4     1491.34     1650.29     27.83 o 
   6   1   4     1274.70     1400.37    130.88 o 
   7   1   4      123.84      126.54     16.20 o 
   8   1   4      382.75      401.89     26.99 o 
   9   1   4       89.86       99.01     15.87 o 
  10   1   4       15.89       13.69      6.54 o 
 -10   2   4      117.85       84.66      8.61 o 
  -9   2   4      118.94      110.94     12.01 o 
  -8   2   4      170.36      162.15     16.46 o 
  -7   2   4      390.25      403.81     46.46 o 
  -6   2   4     1444.16     1422.15     45.20 o 
  -5   2   4     3495.32     3444.59     60.39 o 
  -4   2   4      171.78      183.94      5.38 o 
  -3   2   4     1318.67     1322.84     15.58 o 
  -2   2   4     1152.10     1086.95     11.36 o 
  -1   2   4     5904.66     5544.14     84.64 o 
   0   2   4      512.69      454.33      5.03 o 
   1   2   4     5907.89     5692.76     64.10 o 
   2   2   4     1161.18     1065.50     13.29 o 
   3   2   4     1308.19     1319.69     14.82 o 
   4   2   4      172.48      173.60      6.43 o 
   5   2   4     3482.61     3545.85     57.65 o 
   6   2   4     1428.47     1443.98     41.45 o 
   7   2   4      392.78      455.12     24.16 o 
   8   2   4      168.35      182.31     20.99 o 
   9   2   4      118.85      122.34     13.12 o 
  10   2   4      117.45       82.86     29.05 o 
 -10   3   4      106.53       68.01      7.93 o 
  -9   3   4       92.05       91.07     10.60 o 
  -8   3   4      256.55      279.87     17.69 o 
  -7   3   4      428.90      499.81     35.63 o 
  -6   3   4      213.62      240.19     12.82 o 
  -5   3   4      558.59      520.12     22.01 o 
  -4   3   4     2178.82     2244.42     34.07 o 
  -3   3   4      148.64      172.29      7.82 o 
  -2   3   4     6015.77     6084.48     90.48 o 
  -1   3   4      442.01      470.33     10.22 o 
   0   3   4     1719.22     1682.34     17.65 o 
   1   3   4      437.17      462.52      6.14 o 
   2   3   4     5992.43     5921.06     69.88 o 
   3   3   4      141.64      155.31      6.49 o 
   4   3   4     2177.67     2265.84     51.00 o 
   5   3   4      561.79      533.19     24.82 o 
   6   3   4      212.50      248.15     13.63 o 
   7   3   4      426.27      482.76     34.88 o 
   8   3   4      256.16      344.07     31.79 o 
   9   3   4       92.42       74.66     13.79 o 
  10   3   4      108.04       79.94     17.25 o 
 -10   4   4       23.93       11.52     13.75 o 
  -9   4   4       22.98       21.88      5.96 o 
  -8   4   4       50.91       53.33      8.21 o 
  -7   4   4       86.35       88.88      9.66 o 
  -6   4   4      346.48      353.55     40.87 o 
  -5   4   4     2150.60     2092.35     59.73 o 
  -4   4   4      548.39      580.54     11.87 o 
  -3   4   4     2467.74     2637.08     38.15 o 
  -2   4   4     5295.56     5744.47    100.70 o 
  -1   4   4     2416.22     2458.39     38.39 o 
   0   4   4     1145.75     1097.54     13.61 o 
   1   4   4     2412.41     2459.24     31.21 o 
   2   4   4     5307.71     5663.04     72.72 o 
   3   4   4     2459.27     2557.52     33.67 o 
   4   4   4      549.22      595.56     14.81 o 
   5   4   4     2137.40     2099.39     60.06 o 
   6   4   4      351.05      334.43     33.97 o 
   7   4   4       84.84       78.08     12.93 o 
   8   4   4       51.28       84.18     13.57 o 
   9   4   4       23.09       27.04      8.96 o 
  10   4   4       24.31        3.81      4.89 o 
  -9   5   4       55.55       39.79      6.45 o 
  -8   5   4        7.37        1.74      6.33 o 
  -7   5   4      423.03      463.35     58.76 o 
  -6   5   4      396.21      371.12     20.80 o 
  -5   5   4      159.32      142.27     22.85 o 
  -4   5   4       94.50       92.67     13.70 o 
  -3   5   4      222.08      259.55     11.42 o 
  -2   5   4     3952.12     4055.36     68.77 o 
  -1   5   4     1627.38     1692.25     28.24 o 
   0   5   4       10.26       13.20      1.97 o 
   1   5   4     1636.84     1696.34     25.62 o 
   2   5   4     3955.64     4106.99     70.40 o 
   3   5   4      227.35      255.31      6.85 o 
   4   5   4       93.35       93.18     14.25 o 
   5   5   4      157.70      163.26     20.99 o 
   6   5   4      388.06      325.42     67.25 o 
   7   5   4      421.65      343.36    126.43 o 
   8   5   4        6.79        5.48      6.50 o 
   9   5   4       56.15       30.09     21.28 o 
  -9   6   4       54.61       43.54     10.49 o 
  -8   6   4      135.62      133.90     21.58 o 
  -7   6   4       94.89       93.95     16.89 o 
  -6   6   4      945.44      913.91     46.17 o 
  -5   6   4      494.67      461.88     25.85 o 
  -4   6   4      233.48      244.06     16.58 o 
  -3   6   4      530.15      552.56     25.64 o 
  -2   6   4      271.29      262.55     10.52 o 
  -1   6   4      488.77      516.46     12.27 o 
   0   6   4      253.35      270.85      8.20 o 
   1   6   4      490.44      524.97     11.78 o 
   2   6   4      278.19      273.46     14.74 o 
   3   6   4      527.81      513.95     18.31 o 
   4   6   4      237.05      265.18     18.59 o 
   5   6   4      499.51      511.10     44.83 o 
   6   6   4      946.18      882.59     84.34 o 
   7   6   4       91.87       95.01     20.39 o 
   8   6   4      134.91      123.83     20.09 o 
   9   6   4       55.29       36.42     10.29 o 
  -8   7   4       79.87       55.10     10.54 o 
  -7   7   4      161.97      150.33     22.72 o 
  -6   7   4       38.28       50.33     13.50 o 
  -5   7   4      306.03      288.21     18.13 o 
  -4   7   4      456.83      467.49     25.78 o 
  -3   7   4      475.51      528.39     28.36 o 
  -2   7   4      545.87      528.25     21.44 o 
  -1   7   4       63.32       73.24     16.74 o 
   0   7   4       18.63       11.64      3.98 o 
   1   7   4       64.54       64.97     10.41 o 
   2   7   4      546.28      579.65     23.25 o 
   3   7   4      475.42      485.75     22.12 o 
   4   7   4      458.95      478.44     28.10 o 
   5   7   4      307.60      320.43     27.92 o 
   6   7   4       37.20       37.09     12.17 o 
   7   7   4      160.57      153.33     22.97 o 
   8   7   4       79.86       59.38     12.97 o 
  -8   8   4       24.09       30.08      8.31 o 
  -7   8   4      194.55      216.13     15.01 o 
  -6   8   4      130.14      149.99     15.33 o 
  -5   8   4      116.03      132.10     13.63 o 
  -4   8   4      346.68      365.04     23.27 o 
  -3   8   4        2.12       -5.31     10.39 o 
  -2   8   4      289.02      355.99     71.61 o 
  -1   8   4      230.20      274.92     18.31 o 
   0   8   4      545.11      616.61     94.59 o 
   1   8   4      227.09      236.91     13.11 o 
   2   8   4      287.03      303.81     23.65 o 
   3   8   4        1.89        1.24      9.62 o 
   4   8   4      349.74      354.21     25.12 o 
   5   8   4      115.04      129.93     15.22 o 
   6   8   4      129.58      121.07     16.45 o 
   7   8   4      196.05      229.38     23.36 o 
   8   8   4       23.01       29.59      8.21 o 
  -7   9   4       66.11       79.47     11.78 o 
  -6   9   4       36.05       15.03      5.07 o 
  -5   9   4      326.43      304.89     42.53 o 
  -4   9   4      181.08      202.26     19.80 o 
  -3   9   4       28.29       49.47     10.13 o 
  -2   9   4      206.19      221.09     19.34 o 
  -1   9   4      292.18      299.85     20.17 o 
   0   9   4       16.12       31.57     11.19 o 
   1   9   4      294.07      314.65     31.46 o 
   2   9   4      208.01      217.98     19.56 o 
   3   9   4       29.31       40.36      8.77 o 
   4   9   4      183.40      194.66     37.77 o 
   5   9   4      325.06      314.46     20.67 o 
   6   9   4       36.90       16.63      6.16 o 
   7   9   4       67.01       19.30     12.17 o 
  -6  10   4       45.11       41.56     15.34 o 
  -5  10   4      121.30      128.85     39.44 o 
  -4  10   4      144.36      125.12     17.29 o 
  -3  10   4       86.74       76.38     12.39 o 
  -2  10   4      192.61      387.07    113.94 o 
  -1  10   4      182.93      183.42     23.31 o 
   0  10   4       81.99       60.89     16.91 o 
   1  10   4      181.24      167.42     13.68 o 
   2  10   4      190.30      160.06     21.07 o 
   3  10   4       88.15       61.06     26.23 o 
   4  10   4      143.22       72.54     37.71 o 
   5  10   4      120.21      122.74     26.43 o 
  -4  11   4       89.12       95.45     11.15 o 
  -3  11   4       94.65       70.56      7.96 o 
  -2  11   4        5.68        9.35      5.54 o 
  -1  11   4      131.37      103.65     16.09 o 
   0  11   4        0.00       -1.42      4.54 o 
   1  11   4      132.87      107.56     25.32 o 
   2  11   4        5.67        1.99      4.24 o 
   3  11   4       93.88       46.62     11.58 o 
   4  11   4       88.57       50.38     10.49 o 
  -1  12   4       72.19       37.81      8.91 o 
   0  12   4        0.06        5.36      4.61 o 
   1  12   4       72.64       44.44      8.71 o 
   1   0   5        7.90       20.11      3.02 o 
   2   0   5        4.96        8.11      1.00 o 
   3   0   5    32633.69    34744.12    926.31 o 
   4   0   5     2612.65     2793.72     35.76 o 
   5   0   5     3471.50     3495.87     59.18 o 
   6   0   5       56.91       72.86     13.34 o 
   7   0   5       71.10       99.24     10.02 o 
   8   0   5      445.72      455.15     24.86 o 
   9   0   5      173.49      229.69     36.33 o 
  10   0   5        0.96       -0.49      4.56 o 
 -10   1   5       56.57       41.59      7.66 o 
  -9   1   5      169.61      161.76     15.65 o 
  -8   1   5      203.44      232.60     18.36 o 
  -7   1   5       69.51       76.50      9.26 o 
  -6   1   5      416.99      592.03     91.61 o 
  -5   1   5      218.42      198.02      9.02 o 
  -4   1   5     1170.72     1157.95     16.04 o 
  -3   1   5     3245.76     3143.04     37.98 o 
  -2   1   5      348.04      351.62      3.67 o 
  -1   1   5     2418.64     2268.24     21.74 o 
   0   1   5      284.03      295.99      5.26 o 
   1   1   5     2426.30     2265.22     19.93 o 
   2   1   5      344.97      348.78      5.94 o 
   3   1   5     3251.69     3174.78     39.26 o 
   4   1   5     1170.98     1157.42     13.28 o 
   5   1   5      218.21      222.53     11.48 o 
   6   1   5      422.41      476.05     46.85 o 
   7   1   5       70.99       69.28      8.32 o 
   8   1   5      203.88      207.30     22.39 o 
   9   1   5      167.59      184.69     22.32 o 
  10   1   5       55.32       43.46     13.14 o 
 -10   2   5      130.84      167.12     17.86 o 
  -9   2   5       45.66       21.17      7.24 o 
  -8   2   5      210.90      224.71     28.73 o 
  -7   2   5      217.48      266.22     15.63 o 
  -6   2   5       52.86       48.63      7.26 o 
  -5   2   5     1031.36     1015.63     20.22 o 
  -4   2   5     1351.35     1410.06     18.68 o 
  -3   2   5      410.83      442.97      8.01 o 
  -2   2   5     1945.29     1895.45     17.95 o 
  -1   2   5       61.18       95.21      3.15 o 
   0   2   5     1535.42     1598.15     13.21 o 
   1   2   5       59.27       91.98      3.38 o 
   2   2   5     1944.03     1909.24     22.16 o 
   3   2   5      415.98      452.75      5.69 o 
   4   2   5     1349.88     1402.62     17.94 o 
   5   2   5     1033.93     1061.04     19.28 o 
   6   2   5       53.37       37.72     10.21 o 
   7   2   5      218.87      276.66     18.57 o 
   8   2   5      211.29      266.57     23.90 o 
   9   2   5       45.42       30.19      8.05 o 
  10   2   5      130.66       51.15      9.44 o 
 -10   3   5        9.89        4.41      3.94 o 
  -9   3   5       42.28       63.65     11.08 o 
  -8   3   5      416.20      397.64     21.10 o 
  -7   3   5      445.73      433.06     20.62 o 
  -6   3   5      381.18      388.85     20.32 o 
  -5   3   5      558.99      590.99     14.35 o 
  -4   3   5     1586.62     1639.82     25.42 o 
  -3   3   5      916.50      862.11     10.37 o 
  -2   3   5     2800.42     2848.99     36.27 o 
  -1   3   5      607.69      613.83     11.55 o 
   0   3   5      275.82      298.64      4.86 o 
   1   3   5      612.80      616.80      6.28 o 
   2   3   5     2817.01     2785.59     25.96 o 
   3   3   5      909.22      861.38     14.25 o 
   4   3   5     1583.02     1636.32     19.34 o 
   5   3   5      561.30      586.02     12.85 o 
   6   3   5      381.86      434.30     30.35 o 
   7   3   5      447.14      430.85     26.43 o 
   8   3   5      418.58      414.85     26.93 o 
   9   3   5       42.36       41.86      9.49 o 
  10   3   5        9.12       15.84      9.63 o 
 -10   4   5      109.61       42.57     15.28 o 
  -9   4   5       96.63       95.36     10.66 o 
  -8   4   5      154.41      136.75     14.44 o 
  -7   4   5      212.71      200.22     16.72 o 
  -6   4   5      174.17      175.44     13.89 o 
  -5   4   5      332.30      309.29     14.71 o 
  -4   4   5     1720.57     1700.25     31.38 o 
  -3   4   5     3455.86     3614.31     58.94 o 
  -2   4   5     3821.53     3914.60     65.57 o 
  -1   4   5     3297.29     3367.67     46.41 o 
   0   4   5     1741.90     1589.84     23.50 o 
   1   4   5     3300.05     3303.53     35.28 o 
   2   4   5     3835.21     3981.50     43.42 o 
   3   4   5     3473.83     3639.91     46.86 o 
   4   4   5     1720.36     1670.06     29.63 o 
   5   4   5      331.99      296.42     13.47 o 
   6   4   5      174.17      201.36     20.68 o 
   7   4   5      213.45      211.55     19.69 o 
   8   4   5      154.31      160.44     21.58 o 
   9   4   5       96.08       89.17     14.86 o 
  10   4   5      109.31       72.37     51.87 o 
  -9   5   5       91.34       71.52      9.03 o 
  -8   5   5        2.04        5.71      9.38 o 
  -7   5   5      436.13      418.51     48.76 o 
  -6   5   5      673.90      665.16     38.52 o 
  -5   5   5       66.20       60.33      8.36 o 
  -4   5   5      222.94      259.19     12.84 o 
  -3   5   5      708.17      686.76     39.86 o 
  -2   5   5      973.12     1007.35     23.16 o 
  -1   5   5      213.34      243.35      6.71 o 
   0   5   5      746.53      775.10     14.16 o 
   1   5   5      211.88      242.43      7.03 o 
   2   5   5      955.72      974.04     16.70 o 
   3   5   5      708.74      748.91     16.26 o 
   4   5   5      221.39      258.52     19.45 o 
   5   5   5       66.60       73.44     10.64 o 
   6   5   5      671.45      658.16     51.24 o 
   7   5   5      436.43      443.71    139.91 o 
   8   5   5        2.02        3.88      7.63 o 
   9   5   5       90.98       62.10     36.22 o 
  -9   6   5       52.27       30.53     11.88 o 
  -8   6   5       62.43       50.81     11.85 o 
  -7   6   5      186.23      192.69     18.93 o 
  -6   6   5      376.56      409.77     27.97 o 
  -5   6   5     1241.32     1184.98     43.14 o 
  -4   6   5       16.63       29.21      7.44 o 
  -3   6   5      286.57      315.77     22.74 o 
  -2   6   5      218.53      215.20      9.37 o 
  -1   6   5      499.33      489.79     13.56 o 
   0   6   5     1828.27     1956.30     34.15 o 
   1   6   5      496.33      503.77     12.41 o 
   2   6   5      217.68      226.44     10.16 o 
   3   6   5      287.79      278.77     19.95 o 
   4   6   5       16.68       19.10      8.90 o 
   5   6   5     1238.94     1218.90     53.95 o 
   6   6   5      373.37      378.46     26.24 o 
   7   6   5      187.57      219.47     29.10 o 
   8   6   5       61.39       49.68     14.15 o 
   9   6   5       52.37       48.49     10.99 o 
  -8   7   5       79.00       34.93      8.45 o 
  -7   7   5       46.38       67.48     13.75 o 
  -6   7   5      259.86      213.27     24.04 o 
  -5   7   5      331.55      319.98     32.75 o 
  -4   7   5       41.07       30.39      7.28 o 
  -3   7   5      255.72      347.49     36.77 o 
  -2   7   5      174.33      190.02     19.15 o 
  -1   7   5      234.77      264.16     14.27 o 
   0   7   5      715.54      729.78     45.00 o 
   1   7   5      234.63      252.25     14.03 o 
   2   7   5      173.30      203.84     15.80 o 
   3   7   5      256.50      261.38     13.35 o 
   4   7   5       40.21       52.72     10.40 o 
   5   7   5      326.04      312.25     23.37 o 
   6   7   5      263.00      231.52     19.44 o 
   7   7   5       45.08       30.97     12.77 o 
   8   7   5       78.10       76.90     13.86 o 
  -8   8   5       16.13       18.31      7.22 o 
  -7   8   5       29.53       23.86     11.52 o 
  -6   8   5      400.82      387.70     24.81 o 
  -5   8   5      413.06      413.25     29.10 o 
  -4   8   5      382.62      400.69     24.79 o 
  -3   8   5      234.82      272.72     25.03 o 
  -2   8   5       40.88       37.88      8.61 o 
  -1   8   5      218.24      237.28     17.78 o 
   0   8   5     1368.53     1359.87     48.62 o 
   1   8   5      219.55      240.42     18.39 o 
   2   8   5       40.10       42.87      6.68 o 
   3   8   5      234.43      249.25     16.34 o 
   4   8   5      385.27      406.19     26.96 o 
   5   8   5      411.88      425.57     32.14 o 
   6   8   5      406.43      407.47     58.49 o 
   7   8   5       30.72       28.50     10.39 o 
   8   8   5       16.65       24.05      7.42 o 
  -7   9   5      159.64      184.24     16.63 o 
  -6   9   5       23.09       17.46      7.59 o 
  -5   9   5        7.09       11.18      7.19 o 
  -4   9   5       65.12       63.26      9.82 o 
  -3   9   5      120.13      133.74     35.04 o 
  -2   9   5      277.02      263.71     21.20 o 
  -1   9   5      120.72       90.68     18.50 o 
   0   9   5      577.81      585.41     27.62 o 
   1   9   5      119.45       87.72     12.28 o 
   2   9   5      277.63      252.70     19.37 o 
   3   9   5      118.30      125.18     19.75 o 
   4   9   5       63.99       44.40     14.60 o 
   5   9   5        6.90       -0.84     10.29 o 
   6   9   5       22.26       13.94      5.80 o 
   7   9   5      156.41       31.98     12.87 o 
  -6  10   5        7.82       17.81      7.12 o 
  -5  10   5       34.03       17.54      7.27 o 
  -4  10   5       33.19       37.05      7.67 o 
  -3  10   5      227.71      243.47     18.23 o 
  -2  10   5       12.45       -2.50      5.88 o 
  -1  10   5      169.77      174.27     30.06 o 
   0  10   5      695.37      693.11     30.35 o 
   1  10   5      169.62      196.90     22.68 o 
   2  10   5       13.32        6.79      9.06 o 
   3  10   5      228.83      230.09     26.53 o 
   4  10   5       32.60       28.90     11.28 o 
   5  10   5       33.67        9.86      8.19 o 
  -4  11   5       20.53       22.00      5.59 o 
  -3  11   5       43.68       25.48      5.02 o 
  -2  11   5       39.70       37.08      6.30 o 
  -1  11   5       21.43        9.80      6.35 o 
   0  11   5       43.42       46.93     13.91 o 
   1  11   5       20.45       13.63      6.50 o 
   2  11   5       38.87       17.30     11.53 o 
   3  11   5       44.93       29.00     16.82 o 
   4  11   5       21.43       18.31     12.86 o 
  -1  12   5       34.15       19.40      7.13 o 
   0  12   5        0.01        8.11      5.84 o 
   1  12   5       33.70       13.95     10.89 o 
   0   0   6     3160.90     2950.25     38.00 o 
   1   0   6     6072.22     5880.19     70.50 o 
   2   0   6     2021.21     1907.93     19.71 o 
   3   0   6     1648.83     1694.51     19.64 o 
   4   0   6     2101.78     2067.48     26.44 o 
   5   0   6        3.08        4.27      2.21 o 
   6   0   6      583.60      627.92     29.24 o 
   7   0   6      242.70      249.52     17.84 o 
   8   0   6      239.02      215.72     27.88 o 
   9   0   6      419.15      446.94     32.77 o 
  10   0   6       12.38        7.28      5.77 o 
 -10   1   6       26.06       33.79      9.14 o 
  -9   1   6       37.68       48.52      8.64 o 
  -8   1   6      204.02      204.85     16.26 o 
  -7   1   6      172.35      164.27     13.57 o 
  -6   1   6      416.44      411.73     17.71 o 
  -5   1   6     1176.58     1124.56     22.24 o 
  -4   1   6     6963.98     6941.19    124.93 o 
  -3   1   6     2493.18     2506.24     30.87 o 
  -2   1   6     1102.77     1084.68     13.51 o 
  -1   1   6     1239.35     1196.33     13.66 o 
   0   1   6     3077.94     2977.27     28.85 o 
   1   1   6     1246.19     1222.61     14.16 o 
   2   1   6     1107.87     1082.98      9.17 o 
   3   1   6     2494.54     2495.25     33.78 o 
   4   1   6     6974.02     7087.56    115.86 o 
   5   1   6     1161.08     1123.71     18.27 o 
   6   1   6      416.49      387.99     19.29 o 
   7   1   6      171.22      149.14     15.12 o 
   8   1   6      201.92      225.34     21.03 o 
   9   1   6       37.91       43.68     10.23 o 
  10   1   6       23.79       13.97      5.76 o 
 -10   2   6        1.02        0.96      3.45 o 
  -9   2   6       15.40       15.23      6.50 o 
  -8   2   6      613.64      659.30     39.86 o 
  -7   2   6      463.58      473.59     23.65 o 
  -6   2   6       66.50       61.23      7.55 o 
  -5   2   6      525.81      531.56     14.57 o 
  -4   2   6     1464.71     1459.31     20.38 o 
  -3   2   6     1756.87     1807.73     28.46 o 
  -2   2   6      435.50      417.72      7.76 o 
  -1   2   6     1188.00     1167.58     15.57 o 
   0   2   6       34.20       60.47      1.29 o 
   1   2   6     1180.19     1164.87     11.42 o 
   2   2   6      435.73      419.53      4.28 o 
   3   2   6     1740.98     1793.13     17.51 o 
   4   2   6     1456.38     1471.28     17.27 o 
   5   2   6      522.64      526.17     10.17 o 
   6   2   6       68.17       58.56      9.79 o 
   7   2   6      456.95      479.34     29.44 o 
   8   2   6      610.54      636.34     35.15 o 
   9   2   6       15.54       13.83      6.66 o 
  10   2   6        1.09       -0.12      3.69 o 
 -10   3   6        9.03       19.51      8.16 o 
  -9   3   6      120.46      109.35     11.04 o 
  -8   3   6      280.83      304.57     21.67 o 
  -7   3   6      105.58      115.18     17.34 o 
  -6   3   6      937.39     1006.85     34.57 o 
  -5   3   6      748.81      776.44     19.22 o 
  -4   3   6      159.75      142.63      5.40 o 
  -3   3   6      691.08      705.07     13.33 o 
  -2   3   6     1095.31      988.09     12.23 o 
  -1   3   6     1857.12     1830.25     32.70 o 
   0   3   6     1508.23     1333.88     15.74 o 
   1   3   6     1861.40     1843.21     16.61 o 
   2   3   6     1079.93     1002.62     12.83 o 
   3   3   6      692.34      704.90     10.98 o 
   4   3   6      160.38      150.25      6.16 o 
   5   3   6      734.10      769.78     19.28 o 
   6   3   6      929.46      953.65     39.29 o 
   7   3   6      103.86       83.96     10.84 o 
   8   3   6      281.94      287.42     19.68 o 
   9   3   6      119.49      116.21     16.02 o 
  10   3   6        8.68       16.31      7.37 o 
 -10   4   6      134.98       54.16     11.74 o 
  -9   4   6       25.59       19.86      5.86 o 
  -8   4   6       31.68       41.13      8.16 o 
  -7   4   6       63.89       62.99     10.56 o 
  -6   4   6      136.19      131.44     12.98 o 
  -5   4   6       58.56       51.05      8.09 o 
  -4   4   6      325.43      367.16      9.12 o 
  -3   4   6       87.97      103.99      7.54 o 
  -2   4   6       90.38      102.04      3.71 o 
  -1   4   6     1141.43     1051.94     13.74 o 
   0   4   6     2261.93     2111.28     30.54 o 
   1   4   6     1148.52     1065.27     12.09 o 
   2   4   6       90.21      102.29      2.97 o 
   3   4   6       90.04       99.69      3.54 o 
   4   4   6      323.74      344.04      9.14 o 
   5   4   6       57.47       63.90     13.21 o 
   6   4   6      136.23      139.43     14.88 o 
   7   4   6       63.52       47.22     10.81 o 
   8   4   6       32.25       53.70     14.05 o 
   9   4   6       26.57       22.34      8.16 o 
  10   4   6      133.49      124.14     26.43 o 
  -9   5   6       13.28       22.66      8.56 o 
  -8   5   6      398.29      395.85     27.02 o 
  -7   5   6      130.74      129.64     19.32 o 
  -6   5   6       48.00       44.77      8.45 o 
  -5   5   6      555.85      550.41     22.02 o 
  -4   5   6      100.06       90.60     13.26 o 
  -3   5   6      716.01      717.94     17.93 o 
  -2   5   6      466.14      440.09      9.75 o 
  -1   5   6      882.64      885.65     18.52 o 
   0   5   6        2.06        6.28      1.85 o 
   1   5   6      888.73      889.39     21.86 o 
   2   5   6      460.80      420.95     10.04 o 
   3   5   6      711.59      708.27     17.22 o 
   4   5   6       99.84       87.28     10.10 o 
   5   5   6      559.89      532.65     28.03 o 
   6   5   6       48.93       41.07     14.55 o 
   7   5   6      130.02      103.74     34.40 o 
   8   5   6      402.21      375.20     78.30 o 
   9   5   6       13.17       13.35     15.73 o 
  -9   6   6        5.63        0.81      3.65 o 
  -8   6   6        4.03       21.24     12.73 o 
  -7   6   6      301.75      316.58     24.08 o 
  -6   6   6        7.51       10.14      9.58 o 
  -5   6   6       76.77       78.93     13.38 o 
  -4   6   6      179.64      201.98     20.71 o 
  -3   6   6      756.89      851.11     42.75 o 
  -2   6   6       70.71       74.66     12.96 o 
  -1   6   6       56.18       58.81      4.68 o 
   0   6   6      477.21      486.46     11.53 o 
   1   6   6       56.10       68.38      5.84 o 
   2   6   6       71.18       51.25      7.80 o 
   3   6   6      761.16      885.14     27.34 o 
   4   6   6      183.40      211.93     17.15 o 
   5   6   6       77.87       81.37     25.73 o 
   6   6   6        8.09        5.39      8.51 o 
   7   6   6      299.05      299.14     34.76 o 
   8   6   6        4.67        6.93      8.91 o 
   9   6   6        5.07        5.44      6.73 o 
  -8   7   6      118.60      134.14     50.43 o 
  -7   7   6       23.24       44.91     11.81 o 
  -6   7   6      102.78      113.77     14.87 o 
  -5   7   6      705.28      702.29     37.82 o 
  -4   7   6      296.30      280.37     20.33 o 
  -3   7   6      421.95      455.47     26.60 o 
  -2   7   6      325.34      347.49     19.49 o 
  -1   7   6      942.70      944.21     35.95 o 
   0   7   6     1149.65     1055.42     35.84 o 
   1   7   6      943.49      968.24     37.74 o 
   2   7   6      328.37      359.79     16.88 o 
   3   7   6      423.62      453.14     22.75 o 
   4   7   6      296.78      293.27     33.17 o 
   5   7   6      703.97      687.42     36.55 o 
   6   7   6      102.03      111.46     16.91 o 
   7   7   6       23.42       46.71     13.95 o 
   8   7   6      117.15       94.73     14.95 o 
  -7   8   6      117.44      130.79     41.97 o 
  -6   8   6       51.17       67.69     13.68 o 
  -5   8   6      491.15      478.36     32.61 o 
  -4   8   6      122.37      115.09     15.70 o 
  -3   8   6     1007.81      937.96     44.39 o 
  -2   8   6      574.45      523.40     41.96 o 
  -1   8   6      345.33      383.71     26.50 o 
   0   8   6      502.33      486.64     23.51 o 
   1   8   6      342.81      363.05     22.31 o 
   2   8   6      570.34      567.93     34.49 o 
   3   8   6     1000.49      973.87     38.89 o 
   4   8   6      121.08      114.26     14.12 o 
   5   8   6      490.65      445.79     45.97 o 
   6   8   6       49.80       43.00      9.20 o 
   7   8   6      117.88       84.43     14.35 o 
  -7   9   6       53.72       56.11     17.02 o 
  -6   9   6        8.37       12.26      5.88 o 
  -5   9   6       31.63       32.59      7.87 o 
  -4   9   6     1147.46     1116.40     41.10 o 
  -3   9   6      169.51      186.00     30.24 o 
  -2   9   6      172.21      183.42     29.21 o 
  -1   9   6       87.24       91.85     16.56 o 
   0   9   6       90.55       77.01     10.55 o 
   1   9   6       86.84       76.90     11.75 o 
   2   9   6      172.32      185.27     14.92 o 
   3   9   6      168.90      196.87     23.34 o 
   4   9   6     1144.12     1055.33     71.75 o 
   5   9   6       31.64       29.14      7.73 o 
   6   9   6        8.70        5.23      5.81 o 
  -5  10   6       65.72       48.00      9.38 o 
  -4  10   6      101.01      118.61     11.53 o 
  -3  10   6       11.50       20.36      6.23 o 
  -2  10   6      223.72      217.60     18.16 o 
  -1  10   6      519.04      540.14     38.13 o 
   0  10   6      126.73      190.24     32.06 o 
   1  10   6      517.62      524.20     29.91 o 
   2  10   6      224.79      195.93     34.33 o 
   3  10   6       12.45       20.48     18.31 o 
   4  10   6      101.43       83.83     26.13 o 
   5  10   6       64.52       43.25     10.99 o 
  -4  11   6       38.06       32.52      5.95 o 
  -3  11   6       20.89       18.48      5.20 o 
  -2  11   6       85.94       79.58      7.95 o 
  -1  11   6       62.38       41.78      6.27 o 
   0  11   6      231.66      197.96     27.78 o 
   1  11   6       61.88       53.11     22.85 o 
   2  11   6       87.09       47.71     24.79 o 
   3  11   6       20.58       21.47      9.00 o 
   4  11   6       37.86       23.95      8.11 o 
   0  12   6      236.32      226.28     27.23 o 
   1   0   7       55.92       57.36      2.22 o 
   2   0   7       83.08      111.23      3.13 o 
   3   0   7      199.27      167.54      3.69 o 
   4   0   7     5662.67     5763.77     92.31 o 
   5   0   7       40.82       47.13      3.45 o 
   6   0   7      313.53      370.07     18.87 o 
   7   0   7      102.31      127.33     10.69 o 
   8   0   7      227.43      207.22     25.95 o 
   9   0   7        4.18        4.06      7.02 o 
  10   0   7      105.14      107.83     22.62 o 
 -10   1   7      276.92      293.59     16.19 o 
  -9   1   7      258.85      279.68     21.60 o 
  -8   1   7       64.78       53.03      9.21 o 
  -7   1   7      514.44      526.11     27.83 o 
  -6   1   7       44.71       63.54      8.04 o 
  -5   1   7       31.95       30.05      3.31 o 
  -4   1   7     1130.28     1202.57     22.35 o 
  -3   1   7     5053.81     5076.23     65.86 o 
  -2   1   7     4369.66     4314.62     56.67 o 
  -1   1   7      878.64      877.11     11.01 o 
   0   1   7       55.52       70.33      2.39 o 
   1   1   7      875.67      873.73      9.45 o 
   2   1   7     4367.76     4308.25     47.63 o 
   3   1   7     5063.99     5119.14     66.10 o 
   4   1   7     1118.43     1237.02     15.65 o 
   5   1   7       31.97       37.95      3.16 o 
   6   1   7       43.86       38.90     10.69 o 
   7   1   7      510.38      532.41     26.91 o 
   8   1   7       64.92       64.08     10.60 o 
   9   1   7      261.63      284.22     19.67 o 
  10   1   7      277.92      317.83     24.41 o 
 -10   2   7       18.35       16.48      7.30 o 
  -9   2   7       36.71       41.58      9.08 o 
  -8   2   7      159.97      153.40     14.15 o 
  -7   2   7      472.91      471.33     24.27 o 
  -6   2   7      817.70      850.28     30.36 o 
  -5   2   7      971.33      908.73     38.41 o 
  -4   2   7      523.56      566.48     11.23 o 
  -3   2   7     1075.95     1147.05     11.81 o 
  -2   2   7     1322.62     1292.01     13.79 o 
  -1   2   7     1395.58     1308.72     12.20 o 
   0   2   7     1010.89     1047.81      8.97 o 
   1   2   7     1393.96     1275.31     13.16 o 
   2   2   7     1324.38     1265.50     13.54 o 
   3   2   7     1065.90     1156.98     13.00 o 
   4   2   7      527.27      559.05      9.09 o 
   5   2   7      972.77      973.28     23.87 o 
   6   2   7      823.50      833.99     36.79 o 
   7   2   7      472.15      472.14     28.91 o 
   8   2   7      157.79      180.67     21.75 o 
   9   2   7       37.65       31.19      9.06 o 
  10   2   7       19.19       12.81      5.56 o 
 -10   3   7      202.41      238.62     13.86 o 
  -9   3   7        5.50        7.06      5.09 o 
  -8   3   7      167.45      148.70     13.67 o 
  -7   3   7      118.57      111.91     11.86 o 
  -6   3   7      104.49      120.11     11.91 o 
  -5   3   7      477.88      439.09     18.90 o 
  -4   3   7      299.41      311.65      7.10 o 
  -3   3   7     1126.24     1069.60     15.71 o 
  -2   3   7     2028.48     1945.30     22.42 o 
  -1   3   7      124.63      137.51      3.96 o 
   0   3   7      919.68      864.79     10.33 o 
   1   3   7      121.78      125.75      3.15 o 
   2   3   7     2035.95     1985.01     24.33 o 
   3   3   7     1126.97     1064.01     10.53 o 
   4   3   7      303.49      314.95      9.05 o 
   5   3   7      471.69      453.15     13.08 o 
   6   3   7      102.56      115.53     12.41 o 
   7   3   7      120.60      104.51     16.28 o 
   8   3   7      167.54      185.72     20.44 o 
   9   3   7        5.68        3.45     10.07 o 
  10   3   7      198.96      239.10    115.20 o 
 -10   4   7       66.10       37.61      8.31 o 
  -9   4   7        1.59        6.96      6.30 o 
  -8   4   7       56.02       68.08     10.30 o 
  -7   4   7      656.82      674.61     33.13 o 
  -6   4   7      448.41      460.55     22.05 o 
  -5   4   7      190.98      193.08     10.97 o 
  -4   4   7      688.91      667.09     25.95 o 
  -3   4   7      470.59      496.07     10.38 o 
  -2   4   7     1406.99     1491.27     23.86 o 
  -1   4   7     1788.38     1800.48     21.58 o 
   0   4   7      255.20      282.84      5.14 o 
   1   4   7     1783.63     1731.99     22.06 o 
   2   4   7     1403.60     1436.13     16.55 o 
   3   4   7      468.61      468.89      7.82 o 
   4   4   7      693.26      703.24     17.44 o 
   5   4   7      188.08      178.99     11.59 o 
   6   4   7      448.12      440.81     26.95 o 
   7   4   7      655.45      700.63     45.81 o 
   8   4   7       55.63       52.05     19.17 o 
   9   4   7        1.48        7.40      6.01 o 
  10   4   7       63.02       60.47     19.30 o 
  -9   5   7      186.06      192.32     24.02 o 
  -8   5   7       20.67       17.74      7.60 o 
  -7   5   7       48.93       55.61     10.87 o 
  -6   5   7      326.77      334.98     34.31 o 
  -5   5   7       14.23       25.35      7.42 o 
  -4   5   7      742.55      749.60     30.69 o 
  -3   5   7      745.83      765.90     49.55 o 
  -2   5   7      326.43      338.76      7.80 o 
  -1   5   7      327.58      331.37      8.46 o 
   0   5   7      186.40      200.88      5.82 o 
   1   5   7      328.32      320.99      8.22 o 
   2   5   7      327.12      310.27     12.19 o 
   3   5   7      739.00      804.91     19.34 o 
   4   5   7      742.96      783.48     38.51 o 
   5   5   7       14.65       38.47      8.64 o 
   6   5   7      327.96      349.78     38.22 o 
   7   5   7       49.66       66.90     30.48 o 
   8   5   7       21.37       16.16      7.32 o 
   9   5   7      186.79      182.34     94.94 o 
  -9   6   7        5.18        4.87      4.09 o 
  -8   6   7       64.13       69.44     14.15 o 
  -7   6   7      175.73      186.76     30.24 o 
  -6   6   7        9.09       23.07      9.30 o 
  -5   6   7       15.81       19.98      7.30 o 
  -4   6   7      631.06      670.62     27.48 o 
  -3   6   7     1250.47     1285.10     58.38 o 
  -2   6   7      250.74      257.21     12.82 o 
  -1   6   7      606.24      604.71     16.67 o 
   0   6   7     1033.59     1114.79     27.27 o 
   1   6   7      605.49      592.54     15.68 o 
   2   6   7      252.37      251.61     16.48 o 
   3   6   7     1259.37     1347.57     44.50 o 
   4   6   7      634.17      694.41     70.21 o 
   5   6   7       16.23       17.89      7.87 o 
   6   6   7        9.07        7.53      9.10 o 
   7   6   7      174.94      219.07     29.60 o 
   8   6   7       64.21       80.26     16.23 o 
   9   6   7        5.22       10.79      7.03 o 
  -8   7   7       71.97       51.61      9.54 o 
  -7   7   7       21.96       21.28      9.57 o 
  -6   7   7      252.77      273.84     22.49 o 
  -5   7   7       89.48       91.51     14.92 o 
  -4   7   7      179.38      198.52     16.77 o 
  -3   7   7      369.96      376.60     29.36 o 
  -2   7   7      255.80      282.16     20.14 o 
  -1   7   7      187.61      210.04     17.93 o 
   0   7   7     1377.94     1368.27     44.84 o 
   1   7   7      188.15      214.48     14.81 o 
   2   7   7      254.60      283.54     18.54 o 
   3   7   7      374.67      387.13     22.33 o 
   4   7   7      176.85      146.18     17.97 o 
   5   7   7       90.51       98.24     13.67 o 
   6   7   7      256.53      251.20     20.37 o 
   7   7   7       22.03       17.32     10.49 o 
   8   7   7       70.68       61.86     12.27 o 
  -7   8   7      277.16      291.83     17.47 o 
  -6   8   7      243.48      243.57     23.09 o 
  -5   8   7      172.54      148.87     19.44 o 
  -4   8   7       27.36       57.79     10.22 o 
  -3   8   7      403.90      428.38     33.02 o 
  -2   8   7       11.56        9.61      8.59 o 
  -1   8   7       86.39      121.61     12.08 o 
   0   8   7       80.50       75.11     10.97 o 
   1   8   7       89.06      116.32     13.05 o 
   2   8   7       11.35       11.17      6.87 o 
   3   8   7      407.18      378.76     45.17 o 
   4   8   7       26.09       52.52     15.04 o 
   5   8   7      175.10      122.11     16.87 o 
   6   8   7      246.99      233.55     18.11 o 
   7   8   7      274.03      342.23     43.67 o 
  -6   9   7        5.10       19.69     10.50 o 
  -5   9   7      170.14      186.21     27.25 o 
  -4   9   7      552.08      553.90     33.92 o 
  -3   9   7      421.57      470.68     28.29 o 
  -2   9   7       26.14       23.62     21.03 o 
  -1   9   7      508.18      452.04     24.06 o 
   0   9   7     1337.31     1407.39     65.47 o 
   1   9   7      509.21      504.80     29.06 o 
   2   9   7       27.18       34.44     10.20 o 
   3   9   7      421.36      465.89     29.81 o 
   4   9   7      555.04      460.53     42.21 o 
   5   9   7      169.64      180.64     14.45 o 
   6   9   7        5.50        3.63      5.39 o 
  -5  10   7      185.96      153.47     22.90 o 
  -4  10   7      193.93      205.70     12.73 o 
  -3  10   7      115.24      135.75     12.88 o 
  -2  10   7      176.75      196.37     26.88 o 
  -1  10   7       64.40       76.92     16.38 o 
   0  10   7      400.58      410.68     42.71 o 
   1  10   7       62.76       66.97      9.37 o 
   2  10   7      174.40      116.30     14.40 o 
   3  10   7      117.90       92.35     17.32 o 
   4  10   7      194.49      179.09     20.69 o 
   5  10   7      185.28      162.56     17.92 o 
  -4  11   7       43.46       25.17      5.49 o 
  -3  11   7      293.80      308.22     17.14 o 
  -2  11   7       41.03       43.13      7.14 o 
  -1  11   7       25.02       17.66      5.01 o 
   0  11   7      296.81      240.46     16.23 o 
   1  11   7       25.24       17.13      5.83 o 
   2  11   7       41.52       26.39     17.66 o 
   3  11   7      293.48      306.81     38.43 o 
   4  11   7       43.36       23.16     13.26 o 
   0   0   8      910.92      853.94     10.22 o 
   1   0   8      247.14      257.54      3.32 o 
   2   0   8     6786.94     6647.31     90.66 o 
   3   0   8      259.42      288.73      4.81 o 
   4   0   8     1570.91     1573.83     23.33 o 
   5   0   8       27.63       22.66      2.73 o 
   6   0   8       34.71       31.51      6.97 o 
   7   0   8       76.21       86.89     12.27 o 
   8   0   8      334.26      292.07     23.11 o 
   9   0   8      234.36      214.43     30.15 o 
  10   0   8       35.64       31.15      6.63 o 
 -10   1   8       18.09       17.86      6.33 o 
  -9   1   8       40.36       47.27     10.78 o 
  -8   1   8      203.46      229.99     18.50 o 
  -7   1   8      246.83      279.17     19.74 o 
  -6   1   8      125.93      153.47     16.03 o 
  -5   1   8     1486.78     1503.29     30.57 o 
  -4   1   8       76.61       60.38      3.43 o 
  -3   1   8      760.45      811.96     15.67 o 
  -2   1   8     2588.08     2476.25     28.52 o 
  -1   1   8     1348.27     1272.32     13.92 o 
   0   1   8       83.83      117.32      2.99 o 
   1   1   8     1339.89     1253.46     14.18 o 
   2   1   8     2604.86     2415.44     24.83 o 
   3   1   8      761.49      814.20      8.21 o 
   4   1   8       76.12       58.35      2.94 o 
   5   1   8     1491.58     1496.61     23.04 o 
   6   1   8      127.08      131.22     11.42 o 
   7   1   8      247.37      260.34     18.10 o 
   8   1   8      205.89      199.99     21.43 o 
   9   1   8       39.75       47.01     11.73 o 
  10   1   8       18.50       10.31      5.69 o 
 -10   2   8       56.53       49.69      8.23 o 
  -9   2   8      460.95      539.13     35.59 o 
  -8   2   8      238.76      285.53     33.47 o 
  -7   2   8       51.05       40.85      9.25 o 
  -6   2   8       50.82       48.85      7.79 o 
  -5   2   8      263.98      281.28     10.19 o 
  -4   2   8      670.37      736.35     11.93 o 
  -3   2   8     1443.26     1558.49     25.16 o 
  -2   2   8      220.64      271.54      6.04 o 
  -1   2   8     4328.94     4323.05     51.02 o 
   0   2   8       27.05       23.95      1.07 o 
   1   2   8     4326.61     4203.13     52.62 o 
   2   2   8      225.18      259.29      4.14 o 
   3   2   8     1433.52     1559.29     16.02 o 
   4   2   8      673.06      720.27     15.88 o 
   5   2   8      260.66      267.24      9.13 o 
   6   2   8       50.50       57.34     11.44 o 
   7   2   8       51.21       43.42     11.97 o 
   8   2   8      235.60      308.13     23.90 o 
   9   2   8      460.31      544.08     26.62 o 
  10   2   8       57.07       25.17     10.69 o 
 -10   3   8        8.13       10.83      4.82 o 
  -9   3   8       95.65       80.86     10.05 o 
  -8   3   8      210.24      213.09     17.57 o 
  -7   3   8       11.24       17.30      6.23 o 
  -6   3   8      221.62      263.01     15.88 o 
  -5   3   8     1553.71     1486.60     52.03 o 
  -4   3   8      833.95      819.92     14.49 o 
  -3   3   8      416.26      461.90      9.33 o 
  -2   3   8     2270.52     2330.71     28.83 o 
  -1   3   8      980.40      949.59     11.92 o 
   0   3   8       50.40       46.16      3.54 o 
   1   3   8      990.01      951.94     10.69 o 
   2   3   8     2266.20     2320.36     26.18 o 
   3   3   8      412.64      447.69      7.07 o 
   4   3   8      827.13      789.24     15.82 o 
   5   3   8     1558.35     1535.52     43.97 o 
   6   3   8      219.04      243.16     15.89 o 
   7   3   8       11.48       25.98     10.16 o 
   8   3   8      209.48      217.62     22.58 o 
   9   3   8       96.24       86.16     16.48 o 
  10   3   8        8.05       12.13      6.78 o 
  -9   4   8      168.28      187.72     19.64 o 
  -8   4   8       21.79       21.33      6.68 o 
  -7   4   8       20.46        9.38      5.37 o 
  -6   4   8     1174.25     1122.04     37.08 o 
  -5   4   8      790.66      827.44     29.87 o 
  -4   4   8      318.89      297.86     12.62 o 
  -3   4   8      144.17      132.64      7.17 o 
  -2   4   8     3821.18     4082.09     61.34 o 
  -1   4   8      945.97     1028.40     22.56 o 
   0   4   8        0.43        2.08      0.98 o 
   1   4   8      950.89      964.79     12.48 o 
   2   4   8     3830.72     4008.56     50.47 o 
   3   4   8      141.32      126.90      4.01 o 
   4   4   8      320.12      316.26     10.99 o 
   5   4   8      786.40      779.28     31.34 o 
   6   4   8     1178.80     1112.66     51.15 o 
   7   4   8       20.68       11.84      9.83 o 
   8   4   8       21.90       15.89      9.90 o 
   9   4   8      164.21      197.37     19.95 o 
  -9   5   8      151.69      125.62     12.25 o 
  -8   5   8      355.20      357.13     36.65 o 
  -7   5   8       94.59       97.10     11.84 o 
  -6   5   8       73.88       67.46     10.26 o 
  -5   5   8       24.83       55.50      9.77 o 
  -4   5   8      505.52      444.17     22.08 o 
  -3   5   8       37.13       44.96      9.92 o 
  -2   5   8       43.73       50.10      4.18 o 
  -1   5   8      282.33      295.80      9.46 o 
   0   5   8      114.00      150.57      6.62 o 
   1   5   8      285.47      294.32     10.27 o 
   2   5   8       42.71       44.31      3.92 o 
   3   5   8       37.33       42.82      4.43 o 
   4   5   8      509.35      439.23     20.58 o 
   5   5   8       26.30       54.49      9.69 o 
   6   5   8       74.39       64.25     11.30 o 
   7   5   8       95.87       82.15     32.96 o 
   8   5   8      352.69      325.28    110.92 o 
   9   5   8      151.44      167.14     70.93 o 
  -9   6   8       85.76       56.08      6.68 o 
  -8   6   8      176.32      191.29     33.41 o 
  -7   6   8      313.01      301.67     42.78 o 
  -6   6   8      100.54       87.04     13.65 o 
  -5   6   8      179.51      162.27     17.61 o 
  -4   6   8      234.05      234.45     15.08 o 
  -3   6   8       48.52       71.66     12.51 o 
  -2   6   8       11.27        5.55      3.54 o 
  -1   6   8      320.47      374.75     19.02 o 
   0   6   8      296.88      288.56     12.67 o 
   1   6   8      324.57      356.98     16.21 o 
   2   6   8       11.75       13.23      4.05 o 
   3   6   8       49.22       72.69      9.91 o 
   4   6   8      232.44      251.94     19.49 o 
   5   6   8      176.29      167.01     20.37 o 
   6   6   8      100.89      113.90     26.03 o 
   7   6   8      312.52      285.98     33.67 o 
   8   6   8      175.85      231.35     24.95 o 
   9   6   8       85.32       89.87     21.08 o 
  -8   7   8       93.47       76.42      8.92 o 
  -7   7   8       44.80       52.09     11.68 o 
  -6   7   8       97.62       93.87     16.95 o 
  -5   7   8      552.12      490.09     50.59 o 
  -4   7   8      274.86      321.91     19.19 o 
  -3   7   8      128.29      135.56     17.08 o 
  -2   7   8      187.77      229.81     15.84 o 
  -1   7   8      631.56      672.19     29.79 o 
   0   7   8        8.13       24.56      7.42 o 
   1   7   8      632.37      670.32     30.67 o 
   2   7   8      188.98      212.08     14.72 o 
   3   7   8      127.20      130.61     18.98 o 
   4   7   8      276.53      379.47     40.63 o 
   5   7   8      545.87      500.12     30.04 o 
   6   7   8       96.56       89.65     15.52 o 
   7   7   8       44.77       57.69     14.25 o 
   8   7   8       94.90       76.90     12.57 o 
  -7   8   8       76.37       78.87     14.60 o 
  -6   8   8       76.49       71.40     13.32 o 
  -5   8   8       71.10       78.17     11.92 o 
  -4   8   8      283.75      272.15     20.04 o 
  -3   8   8      197.69      218.03     22.58 o 
  -2   8   8       79.18       61.11     13.42 o 
  -1   8   8      253.01      232.37     16.03 o 
   0   8   8       68.86       52.72     10.20 o 
   1   8   8      255.93      266.43     19.75 o 
   2   8   8       77.78       71.24     12.67 o 
   3   8   8      201.90      243.30     78.28 o 
   4   8   8      285.93      301.40     34.16 o 
   5   8   8       69.84       55.34     10.26 o 
   6   8   8       76.30       69.66     10.17 o 
   7   8   8       77.67       67.60     19.79 o 
  -6   9   8       56.48       72.11     22.22 o 
  -5   9   8      175.92      161.83     32.35 o 
  -4   9   8      206.02      224.25     15.26 o 
  -3   9   8        0.93        4.45      9.35 o 
  -2   9   8      193.92      235.68     26.98 o 
  -1   9   8      362.14      364.68     46.62 o 
   0   9   8       11.94       13.99      7.50 o 
   1   9   8      358.00      360.63     21.14 o 
   2   9   8      194.43      227.63     34.54 o 
   3   9   8        0.85        9.13      7.35 o 
   4   9   8      206.34      138.70     36.23 o 
   5   9   8      173.55      209.27     24.75 o 
   6   9   8       55.03       20.97     11.68 o 
  -5  10   8      114.95       76.39     15.88 o 
  -4  10   8       97.15       94.23     11.10 o 
  -3  10   8      351.16      405.82     25.84 o 
  -2  10   8      158.36      167.61     25.82 o 
  -1  10   8       60.06       65.56      9.86 o 
   0  10   8       42.28       52.29      8.45 o 
   1  10   8       60.88       64.52      9.14 o 
   2  10   8      157.38      145.07     21.78 o 
   3  10   8      351.80      376.84     53.78 o 
   4  10   8       94.58       66.51     22.96 o 
   5  10   8      115.14       86.21     12.97 o 
  -3  11   8        5.64        6.42      4.13 o 
  -2  11   8       57.55       49.08      6.44 o 
  -1  11   8       51.15       36.82      8.33 o 
   0  11   8       12.22        6.49      4.87 o 
   1  11   8       52.91       48.32     12.59 o 
   2  11   8       56.91       20.66     11.78 o 
   3  11   8        5.86       -4.85      6.83 o 
   1   0   9      325.46      363.35      5.02 o 
   2   0   9       32.58       26.77      1.63 o 
   3   0   9     6713.36     6517.23     99.36 o 
   4   0   9     1928.49     2046.84     30.43 o 
   5   0   9      297.45      334.43     11.56 o 
   6   0   9      141.53      174.96     13.47 o 
   7   0   9      291.96      317.48     28.21 o 
   8   0   9       84.41      101.11     12.53 o 
   9   0   9      192.07      197.26     15.73 o 
  10   0   9      101.72       94.79     10.89 o 
 -10   1   9       39.69       44.42     12.10 o 
  -9   1   9       37.70       32.04     11.24 o 
  -8   1   9      134.55      137.82     16.35 o 
  -7   1   9      309.05      319.71     24.29 o 
  -6   1   9      336.24      371.19     18.52 o 
  -5   1   9      164.63      176.95      7.33 o 
  -4   1   9      561.43      591.18     12.87 o 
  -3   1   9      289.35      304.69      5.33 o 
  -2   1   9     1914.93     1910.27     22.21 o 
  -1   1   9     1204.11     1148.29     14.14 o 
   0   1   9     1444.18     1436.26     13.46 o 
   1   1   9     1199.93     1133.94     13.39 o 
   2   1   9     1901.42     1808.36     21.02 o 
   3   1   9      288.94      308.50      7.08 o 
   4   1   9      566.10      561.67     11.96 o 
   5   1   9      168.23      162.22      9.34 o 
   6   1   9      334.98      363.87     17.26 o 
   7   1   9      304.80      287.88     21.13 o 
   8   1   9      135.55      139.50     15.85 o 
   9   1   9       37.47       55.09      9.43 o 
  10   1   9       42.12       24.55     10.14 o 
 -10   2   9       46.98       53.13      7.99 o 
  -9   2   9       58.27       54.57      9.05 o 
  -8   2   9       25.01       29.00      7.99 o 
  -7   2   9      200.15      208.44     18.28 o 
  -6   2   9      134.16      132.19     11.40 o 
  -5   2   9      418.37      419.86     16.45 o 
  -4   2   9      175.92      200.04      6.15 o 
  -3   2   9      128.86      132.97      4.62 o 
  -2   2   9      101.22      109.77      4.38 o 
  -1   2   9     1009.24      935.45     15.13 o 
   0   2   9     1498.70     1573.16     19.82 o 
   1   2   9     1009.22      905.68     10.06 o 
   2   2   9       99.27      106.21      4.93 o 
   3   2   9      129.90      126.95      5.17 o 
   4   2   9      173.79      204.29      6.27 o 
   5   2   9      418.49      456.25     15.68 o 
   6   2   9      134.64      132.52     15.83 o 
   7   2   9      202.56      203.72     21.97 o 
   8   2   9       24.79       36.17     10.15 o 
   9   2   9       59.84       47.57      9.51 o 
  10   2   9       48.10       29.52     13.63 o 
 -10   3   9       83.90       71.78      8.66 o 
  -9   3   9       37.67       39.64      6.76 o 
  -8   3   9       39.54       42.49     10.65 o 
  -7   3   9     2038.97     1976.60     62.20 o 
  -6   3   9       72.61       77.60      8.60 o 
  -5   3   9      203.12      204.27     12.59 o 
  -4   3   9     1147.17     1162.21     23.25 o 
  -3   3   9      196.99      191.82      5.88 o 
  -2   3   9      600.84      646.39      8.97 o 
  -1   3   9     1168.79     1205.62     15.53 o 
   0   3   9      102.19      104.64      6.16 o 
   1   3   9     1162.05     1164.54     14.73 o 
   2   3   9      598.49      635.01      8.15 o 
   3   3   9      194.89      194.45      5.49 o 
   4   3   9     1148.38     1174.69     23.35 o 
   5   3   9      204.89      205.48     18.65 o 
   6   3   9       72.03       75.09     12.67 o 
   7   3   9     2037.66     1935.62     69.57 o 
   8   3   9       38.73       32.80      8.69 o 
   9   3   9       37.53       33.92      8.86 o 
  10   3   9       84.18       68.86     10.69 o 
  -9   4   9       86.64       59.10     10.29 o 
  -8   4   9       28.97       24.10      7.95 o 
  -7   4   9      633.70      599.19     31.00 o 
  -6   4   9      230.63      257.16     16.30 o 
  -5   4   9      288.11      339.23     28.76 o 
  -4   4   9       59.19       36.67      9.65 o 
  -3   4   9      934.08      946.61     16.22 o 
  -2   4   9       37.33       44.60      3.55 o 
  -1   4   9     1103.98     1078.38     21.97 o 
   0   4   9     4356.74     4208.43     66.79 o 
   1   4   9     1096.04     1053.38     13.39 o 
   2   4   9       35.79       44.36      2.54 o 
   3   4   9      935.44      928.00     16.24 o 
   4   4   9       58.65       48.19      6.99 o 
   5   4   9      284.20      287.11     14.87 o 
   6   4   9      233.39      243.51     24.43 o 
   7   4   9      639.37      581.89     35.36 o 
   8   4   9       28.39       22.78     10.18 o 
   9   4   9       87.48       62.69     23.26 o 
  -9   5   9        3.66       20.14      8.08 o 
  -8   5   9      108.95      116.55     15.00 o 
  -7   5   9       88.95      100.89     13.48 o 
  -6   5   9      461.20      448.68     27.98 o 
  -5   5   9       29.74       36.61      8.88 o 
  -4   5   9      160.77      172.32     13.70 o 
  -3   5   9      451.90        6.84      4.41 o 
  -2   5   9      993.48      985.11     17.59 o 
  -1   5   9      329.07      362.30      9.69 o 
   0   5   9      250.81      270.17      7.75 o 
   1   5   9      331.17      353.89      8.83 o 
   2   5   9     1003.19      989.57     20.19 o 
   3   5   9      463.03      557.93     19.87 o 
   4   5   9      156.35      173.30     26.14 o 
   5   5   9       30.12       24.43      9.62 o 
   6   5   9      455.59      393.00     26.07 o 
   7   5   9       86.51      112.43     36.42 o 
   8   5   9      108.16      108.97     19.40 o 
   9   5   9        3.23        8.31     13.16 o 
  -8   6   9       10.04       16.87      6.89 o 
  -7   6   9      145.06      155.00     16.69 o 
  -6   6   9      184.25      205.66     20.29 o 
  -5   6   9      376.89      402.00     43.98 o 
  -4   6   9      327.69      348.87     21.67 o 
  -3   6   9       18.28       38.29      8.39 o 
  -2   6   9      378.47      388.82     18.33 o 
  -1   6   9      196.27      198.60     13.19 o 
   0   6   9       57.46       35.32      5.74 o 
   1   6   9      195.77      202.74     11.24 o 
   2   6   9      376.46      395.55     24.72 o 
   3   6   9       18.93       32.70      8.34 o 
   4   6   9      327.45      390.58     30.45 o 
   5   6   9      382.41      375.55     25.73 o 
   6   6   9      189.14      204.73     19.04 o 
   7   6   9      146.34      142.44     38.80 o 
   8   6   9       10.32        8.21      8.51 o 
  -8   7   9      216.67      241.22     17.64 o 
  -7   7   9       90.97       91.79     14.93 o 
  -6   7   9       92.97      103.70     13.92 o 
  -5   7   9      276.92      261.60     31.32 o 
  -4   7   9       12.63       20.74      9.48 o 
  -3   7   9       30.18       35.07      8.92 o 
  -2   7   9       83.83       93.78     11.74 o 
  -1   7   9      254.22      259.19     15.81 o 
   0   7   9      610.98      618.42     34.10 o 
   1   7   9      255.95      283.89     22.69 o 
   2   7   9       83.49      110.70     14.81 o 
   3   7   9       32.28       46.69      8.50 o 
   4   7   9       13.34       24.64     12.96 o 
   5   7   9      281.54      289.44     21.85 o 
   6   7   9       94.82       90.49     12.38 o 
   7   7   9       92.81      107.58     29.20 o 
   8   7   9      216.71      232.28     31.59 o 
  -7   8   9       17.37       23.66      7.77 o 
  -6   8   9      303.80      312.63     56.79 o 
  -5   8   9      281.86      291.84     43.24 o 
  -4   8   9        4.57        5.44      6.16 o 
  -3   8   9      146.71      179.13     26.03 o 
  -2   8   9       42.68       56.80     11.63 o 
  -1   8   9      390.11      429.58     29.34 o 
   0   8   9      184.42      208.88     17.56 o 
   1   8   9      390.88      367.91     21.20 o 
   2   8   9       42.58       48.79     10.26 o 
   3   8   9      147.05      112.39     23.58 o 
   4   8   9        4.84        8.81     18.21 o 
   5   8   9      278.56      285.86     53.96 o 
   6   8   9      309.50      288.27     23.09 o 
   7   8   9       16.98       13.85      6.93 o 
  -6   9   9       99.99      131.92     19.60 o 
  -5   9   9       25.74       17.48      7.08 o 
  -4   9   9       64.39       79.56      9.73 o 
  -3   9   9      338.55      369.58     29.56 o 
  -2   9   9      521.83      562.51     39.50 o 
  -1   9   9       21.19       23.04      8.10 o 
   0   9   9      167.21      175.71     16.54 o 
   1   9   9       20.75       27.23      8.36 o 
   2   9   9      523.54      527.53     47.27 o 
   3   9   9      342.77      348.19     35.25 o 
   4   9   9       65.03       85.70     17.52 o 
   5   9   9       26.00       30.87     11.87 o 
   6   9   9       99.94       69.78     12.17 o 
  -5  10   9       75.46       59.37     15.72 o 
  -4  10   9       40.14       52.61      9.51 o 
  -3  10   9        0.95        4.19      5.27 o 
  -2  10   9       26.70       31.10     10.54 o 
  -1  10   9      218.07      215.69     26.66 o 
   0  10   9       22.51       26.20      7.73 o 
   1  10   9      219.13      202.05     36.26 o 
   2  10   9       26.88       21.79      6.21 o 
   3  10   9        0.92        2.28      7.62 o 
   4  10   9       39.56       45.52     11.88 o 
   5  10   9       74.57       35.13     15.54 o 
  -3  11   9      133.30      161.87      9.24 o 
  -2  11   9       20.14       12.85      5.10 o 
  -1  11   9      154.01      150.14     38.35 o 
   0  11   9       10.27        8.71      5.84 o 
   1  11   9      152.23      124.10     32.12 o 
   2  11   9       19.72       20.34     16.53 o 
   3  11   9      130.30       71.07     20.59 o 
   0   0  10      864.54      855.33     10.56 o 
   1   0  10      651.91      598.93     11.11 o 
   2   0  10     5265.13     5121.77     69.40 o 
   3   0  10       11.32       16.83      1.85 o 
   4   0  10     1184.84     1202.38     17.54 o 
   5   0  10      152.34      199.80     12.08 o 
   6   0  10       39.95       57.68      8.93 o 
   7   0  10      123.02      136.40     13.92 o 
   8   0  10      126.07      204.85     24.61 o 
   9   0  10       49.34       38.81      8.91 o 
  10   0  10      226.35      260.97     17.87 o 
 -10   1  10       11.28       11.62      5.61 o 
  -9   1  10        3.85        7.83      6.46 o 
  -8   1  10       62.76       68.37     10.91 o 
  -7   1  10      275.96      262.88     26.43 o 
  -6   1  10       63.44       66.31     11.06 o 
  -5   1  10      145.70      132.02     20.47 o 
  -4   1  10      550.72      499.70     11.76 o 
  -3   1  10      580.15      556.54      9.82 o 
  -2   1  10     1991.70     2071.46     29.67 o 
  -1   1  10      811.89      746.59     10.11 o 
   0   1  10     1785.26     1696.74     16.11 o 
   1   1  10      823.01      763.38     10.90 o 
   2   1  10     1988.26     2029.45     29.20 o 
   3   1  10      578.68      545.06     11.35 o 
   4   1  10      549.91      513.61     11.83 o 
   5   1  10      144.23      125.84      6.95 o 
   6   1  10       63.92       76.43     11.46 o 
   7   1  10      274.01      286.38     19.80 o 
   8   1  10       63.26       76.73     11.38 o 
   9   1  10        4.01        9.76      6.09 o 
  10   1  10       11.22        4.00      4.72 o 
 -10   2  10       18.99       24.28      6.33 o 
  -9   2  10      218.38      221.79     16.00 o 
  -8   2  10      401.14      395.26     24.32 o 
  -7   2  10       49.09       49.42     10.63 o 
  -6   2  10      150.63      174.63     14.89 o 
  -5   2  10      363.82      375.56     16.43 o 
  -4   2  10      141.89      163.02      5.85 o 
  -3   2  10      130.32      152.78      4.83 o 
  -2   2  10      130.55      159.20      6.61 o 
  -1   2  10     2596.61     2658.05     35.28 o 
   0   2  10      362.87      354.61      7.34 o 
   1   2  10     2593.89     2575.13     30.42 o 
   2   2  10      129.83      147.13      3.66 o 
   3   2  10      130.67      142.37      4.33 o 
   4   2  10      140.60      168.51      6.44 o 
   5   2  10      365.89      390.53     13.08 o 
   6   2  10      152.38      158.33     13.27 o 
   7   2  10       49.79       54.62     11.15 o 
   8   2  10      391.23      401.60     27.40 o 
   9   2  10      218.43      186.50     18.00 o 
  10   2  10       19.08       16.63      7.14 o 
 -10   3  10      154.69      150.88     15.64 o 
  -9   3  10       63.34       61.80     10.02 o 
  -8   3  10       12.58        9.97      5.99 o 
  -7   3  10      403.83      415.19     26.57 o 
  -6   3  10      386.26      361.64     19.44 o 
  -5   3  10      587.19      577.83     25.74 o 
  -4   3  10       36.56       30.03      3.48 o 
  -3   3  10      559.76      585.89     12.69 o 
  -2   3  10     1135.04     1082.95     17.57 o 
  -1   3  10      152.26      171.06      5.04 o 
   0   3  10       26.37       27.37      2.06 o 
   1   3  10      152.15      183.72      5.50 o 
   2   3  10     1133.65     1052.14     13.01 o 
   3   3  10      562.45      566.13      9.38 o 
   4   3  10       34.98       34.71      3.23 o 
   5   3  10      580.41      587.63     22.57 o 
   6   3  10      389.99      366.63     20.71 o 
   7   3  10      407.01      417.88     24.04 o 
   8   3  10       12.74       23.95      8.36 o 
   9   3  10       62.08       34.54     15.86 o 
  10   3  10      153.40      181.47     56.03 o 
  -9   4  10      520.51      463.48     18.14 o 
  -8   4  10       34.74       31.55      6.66 o 
  -7   4  10       77.60      100.54     11.07 o 
  -6   4  10       36.12       50.30      9.34 o 
  -5   4  10       52.65       74.58     10.08 o 
  -4   4  10      132.32      110.65     22.59 o 
  -3   4  10      456.05      461.83     11.10 o 
  -2   4  10     1367.31     1345.69     22.71 o 
  -1   4  10      102.16      120.52      4.15 o 
   0   4  10      143.23      140.71      3.81 o 
   1   4  10      102.46      123.22      4.86 o 
   2   4  10     1362.58     1298.64     17.04 o 
   3   4  10      457.14      443.83      9.95 o 
   4   4  10      133.46      159.12     11.84 o 
   5   4  10       54.25       64.80      8.74 o 
   6   4  10       36.64       43.94      9.48 o 
   7   4  10       76.15       90.59     16.91 o 
   8   4  10       34.29       44.28     10.35 o 
   9   4  10      521.65      495.69     30.36 o 
  -9   5  10       91.29      127.07     15.25 o 
  -8   5  10      165.46      180.17     22.49 o 
  -7   5  10      877.49      850.69     53.27 o 
  -6   5  10      574.27      603.75     33.45 o 
  -5   5  10      639.55      612.52     48.98 o 
  -4   5  10      656.46      687.17     30.83 o 
  -3   5  10      204.53       -0.60      3.77 o 
  -2   5  10      107.36      107.46      6.75 o 
  -1   5  10      723.67      726.52     14.69 o 
   0   5  10      187.72      199.70      6.54 o 
   1   5  10      723.64      706.38     16.98 o 
   2   5  10      107.13       96.05      9.47 o 
   3   5  10      204.62      237.94     10.01 o 
   4   5  10      658.46      716.58     26.89 o 
   5   5  10      630.59      618.76     33.55 o 
   6   5  10      575.62      568.42     33.38 o 
   7   5  10      873.85      907.35    102.62 o 
   8   5  10      168.33      161.36     37.32 o 
   9   5  10       92.37       79.38     13.16 o 
  -8   6  10      451.00      418.90     29.08 o 
  -7   6  10       23.98       30.78      9.20 o 
  -6   6  10      164.72      187.58     19.49 o 
  -5   6  10      219.97      224.60     20.05 o 
  -4   6  10       97.88      103.90     10.65 o 
  -3   6  10      116.13      106.17     42.71 o 
  -2   6  10      661.62      653.51     26.69 o 
  -1   6  10      252.53      280.72     17.13 o 
   0   6  10      452.45      465.72     22.85 o 
   1   6  10      254.27      253.54     16.46 o 
   2   6  10      658.26      672.52     25.91 o 
   3   6  10      114.65      141.64     11.97 o 
   4   6  10      100.16       75.53     18.78 o 
   5   6  10      220.32      237.24     20.46 o 
   6   6  10      165.09      151.48     20.31 o 
   7   6  10       24.38       19.30     18.60 o 
   8   6  10      450.57      472.66     56.27 o 
  -8   7  10      108.50      135.26     10.29 o 
  -7   7  10       19.92       18.78      8.02 o 
  -6   7  10      129.15      126.03     18.39 o 
  -5   7  10      119.52      116.70     13.41 o 
  -4   7  10       54.27       51.83      8.87 o 
  -3   7  10      361.52      421.31     31.72 o 
  -2   7  10        0.43       -6.95      8.12 o 
  -1   7  10      683.82      678.48     38.00 o 
   0   7  10       35.77       61.98      8.94 o 
   1   7  10      684.06      706.22     29.98 o 
   2   7  10        0.62       -0.12      5.34 o 
   3   7  10      357.41      415.97     27.23 o 
   4   7  10       56.44       60.76     28.40 o 
   5   7  10      116.65      138.37     23.95 o 
   6   7  10      127.71       81.38     14.10 o 
   7   7  10       20.01       11.28      8.41 o 
   8   7  10      109.28       58.00      9.50 o 
  -7   8  10        5.30        6.53      6.25 o 
  -6   8  10       90.77       91.14     13.89 o 
  -5   8  10        0.31        2.30      6.21 o 
  -4   8  10      121.93      115.62     15.61 o 
  -3   8  10       55.66       71.55     12.07 o 
  -2   8  10       11.40       16.82      9.77 o 
  -1   8  10      154.91      160.79     18.66 o 
   0   8  10       50.55       57.44     10.46 o 
   1   8  10      154.05      177.29     20.04 o 
   2   8  10       10.59       18.59      6.95 o 
   3   8  10       55.79       68.51     12.44 o 
   4   8  10      122.42      142.63     23.56 o 
   5   8  10        0.30       -0.20      7.92 o 
   6   8  10       90.86       40.68     12.37 o 
  -6   9  10        6.10       12.86      9.09 o 
  -5   9  10       56.75       46.43      7.96 o 
  -4   9  10       52.35       40.57      9.92 o 
  -3   9  10       42.41       42.82     10.16 o 
  -2   9  10       18.87       26.97     10.64 o 
  -1   9  10      817.98      819.50     60.56 o 
   0   9  10      137.22      193.82     22.37 o 
   1   9  10      815.37      834.13     39.72 o 
   2   9  10       18.68       14.65      6.40 o 
   3   9  10       43.03       27.94     19.64 o 
   4   9  10       53.67       60.27     26.72 o 
   5   9  10       55.82       40.28     12.07 o 
   6   9  10        6.59        0.00      5.05 o 
  -5  10  10       77.71       73.75      7.93 o 
  -4  10  10      158.46      154.07     28.99 o 
  -3  10  10       29.60       32.89      8.76 o 
  -2  10  10       14.57       10.96      6.65 o 
  -1  10  10       54.36       46.23      8.70 o 
   0  10  10      167.84      192.09     19.00 o 
   1  10  10       53.25       53.49     11.39 o 
   2  10  10       13.95       15.90      5.66 o 
   3  10  10       29.10       13.75      9.60 o 
   4  10  10      157.31      119.98     27.22 o 
   5  10  10       77.49       68.19     11.09 o 
  -3  11  10       52.46       50.41      6.45 o 
  -2  11  10      183.43      215.23     25.11 o 
  -1  11  10        7.54       13.85      9.58 o 
   0  11  10       39.86       36.79      6.46 o 
   1  11  10        7.52        7.90      5.59 o 
   2  11  10      180.82      180.81    111.67 o 
   3  11  10       51.84       49.68      9.80 o 
   1   0  11     3755.54     3801.97     48.70 o 
   2   0  11      206.83      218.42      6.54 o 
   3   0  11       29.19       27.22      1.99 o 
   4   0  11      254.36      266.58      8.94 o 
   5   0  11      169.93      229.66     12.45 o 
   6   0  11       82.98       78.33     10.16 o 
   7   0  11        9.66       10.34      6.49 o 
   8   0  11        1.47        9.14      7.45 o 
   9   0  11        6.59       10.69      6.77 o 
  10   0  11       30.67       44.10     10.83 o 
 -10   1  11      273.98      302.18     14.81 o 
  -9   1  11      231.33      233.15     21.45 o 
  -8   1  11      410.06      389.08     25.97 o 
  -7   1  11      299.77      295.85     27.15 o 
  -6   1  11      270.47      316.96     19.02 o 
  -5   1  11        6.72        3.44      3.79 o 
  -4   1  11      688.68      681.81     13.74 o 
  -3   1  11      564.15      608.72      9.95 o 
  -2   1  11      146.18      149.34      6.03 o 
  -1   1  11      814.28      846.57     11.98 o 
   0   1  11     4497.71     4395.91     50.44 o 
   1   1  11      812.06      825.47      9.44 o 
   2   1  11      142.26      156.68      3.97 o 
   3   1  11      564.81      590.59     12.36 o 
   4   1  11      689.38      674.64     13.59 o 
   5   1  11        6.72        6.89      3.12 o 
   6   1  11      272.06      322.17     19.36 o 
   7   1  11      298.70      294.57     22.29 o 
   8   1  11      407.96      377.58     23.53 o 
   9   1  11      232.98      252.87     17.09 o 
  10   1  11      275.88      314.91     16.65 o 
 -10   2  11       52.34       57.11      7.56 o 
  -9   2  11      130.85      157.26     17.40 o 
  -8   2  11      106.32      120.98     14.66 o 
  -7   2  11      192.21      208.22     23.34 o 
  -6   2  11      661.71      687.06     28.54 o 
  -5   2  11      653.21      682.71     22.24 o 
  -4   2  11      232.75      242.73      8.38 o 
  -3   2  11      661.56      623.26     12.09 o 
  -2   2  11      648.40      635.50     11.16 o 
  -1   2  11      892.83      930.02     13.82 o 
   0   2  11     4111.16     4287.87     59.55 o 
   1   2  11      885.58      879.53      9.49 o 
   2   2  11      648.33      613.49      9.42 o 
   3   2  11      668.42      606.21      9.59 o 
   4   2  11      230.97      233.50      7.36 o 
   5   2  11      653.52      661.61     21.40 o 
   6   2  11      662.10      683.39     32.68 o 
   7   2  11      189.46      217.23     33.10 o 
   8   2  11      105.63      109.36     25.15 o 
   9   2  11      130.25      112.40     25.49 o 
  10   2  11       51.66       47.05      7.59 o 
  -9   3  11       12.01       15.40      5.81 o 
  -8   3  11      139.42      147.19     15.33 o 
  -7   3  11      954.69      841.14     39.11 o 
  -6   3  11       22.66       36.57      7.73 o 
  -5   3  11      154.59      166.10     10.96 o 
  -4   3  11      261.17      277.78      9.88 o 
  -3   3  11      527.90      525.65     11.84 o 
  -2   3  11      440.67      445.10      8.80 o 
  -1   3  11     1221.43     1172.77     18.60 o 
   0   3  11      899.00      886.72     13.12 o 
   1   3  11     1216.49     1148.46     13.61 o 
   2   3  11      438.21      435.97      6.86 o 
   3   3  11      526.33      528.38      9.63 o 
   4   3  11      259.81      278.10     11.85 o 
   5   3  11      154.84      162.20     11.14 o 
   6   3  11       22.65       28.93      6.63 o 
   7   3  11      953.18      841.49     40.99 o 
   8   3  11      136.31      125.72     18.24 o 
   9   3  11       11.80        7.87      5.39 o 
  -9   4  11       25.34       10.42      5.11 o 
  -8   4  11       34.53       29.55      7.01 o 
  -7   4  11     1376.98     1337.31     44.92 o 
  -6   4  11     1111.20     1083.39     45.34 o 
  -5   4  11       32.56       29.30      8.99 o 
  -4   4  11      166.61      172.11      9.87 o 
  -3   4  11       50.13       42.48      4.40 o 
  -2   4  11      154.72      189.04      6.79 o 
  -1   4  11      920.21      918.85     14.75 o 
   0   4  11      768.43      737.87     11.95 o 
   1   4  11      922.60      911.75     13.31 o 
   2   4  11      154.97      183.95      5.89 o 
   3   4  11       49.25       40.01      6.89 o 
   4   4  11      162.01      191.39     10.68 o 
   5   4  11       33.17       35.85      6.26 o 
   6   4  11     1104.22     1011.86     39.00 o 
   7   4  11     1375.31     1285.55     76.83 o 
   8   4  11       33.91       31.02      9.20 o 
   9   4  11       24.73       15.27      5.90 o 
  -9   5  11      113.71       81.56     21.78 o 
  -8   5  11       10.56       29.53     11.77 o 
  -7   5  11      168.79      175.93     16.15 o 
  -6   5  11       82.81       79.06     12.76 o 
  -5   5  11      329.19      299.89     63.55 o 
  -4   5  11       72.77       93.26      9.84 o 
  -3   5  11       94.22       65.43     22.63 o 
  -2   5  11      281.92      329.86     23.26 o 
  -1   5  11      219.58      241.35      9.46 o 
   0   5  11       45.12       66.27      4.42 o 
   1   5  11      217.30      235.00     14.51 o 
   2   5  11      281.82      310.17     10.65 o 
   3   5  11       95.52      106.04     12.86 o 
   4   5  11       73.16       70.46     10.70 o 
   5   5  11      332.74      314.38     37.73 o 
   6   5  11       82.44       78.00     12.76 o 
   7   5  11      172.16      169.96     24.65 o 
   8   5  11       10.36        5.74     15.34 o 
   9   5  11      113.83      144.71     15.54 o 
  -8   6  11       49.31       45.81      7.95 o 
  -7   6  11       60.05       56.81     10.80 o 
  -6   6  11      177.70      182.77     18.90 o 
  -5   6  11       51.44       83.56     13.46 o 
  -4   6  11      164.83      156.44     13.47 o 
  -3   6  11      111.15      142.50     16.88 o 
  -2   6  11      238.16      236.83     13.72 o 
  -1   6  11        7.46       10.40      5.86 o 
   0   6  11     1269.92     1379.60     49.85 o 
   1   6  11        7.31        9.67      7.54 o 
   2   6  11      241.38      276.30     18.80 o 
   3   6  11      113.75      157.83     14.83 o 
   4   6  11      167.13      132.05     21.78 o 
   5   6  11       53.48       74.04     19.35 o 
   6   6  11      176.07      172.74     31.87 o 
   7   6  11       58.07       51.56     14.05 o 
   8   6  11       50.31       47.60     11.18 o 
  -8   7  11        8.23        7.89      4.28 o 
  -7   7  11       18.18       25.61     10.24 o 
  -6   7  11      196.67      240.32     20.24 o 
  -5   7  11      129.08      158.00     23.31 o 
  -4   7  11      314.90      311.27     19.21 o 
  -3   7  11       34.60       40.75     11.66 o 
  -2   7  11       18.54       35.41     11.48 o 
  -1   7  11      255.65      266.14     21.97 o 
   0   7  11       44.32       67.37     10.47 o 
   1   7  11      257.43      267.27     17.37 o 
   2   7  11       19.56       32.26      7.73 o 
   3   7  11       36.03       38.06     14.04 o 
   4   7  11      309.27      330.03     35.94 o 
   5   7  11      130.43      144.01     41.18 o 
   6   7  11      195.75      199.28     25.84 o 
   7   7  11       18.07       15.83      8.31 o 
  -7   8  11      216.22      223.05     13.65 o 
  -6   8  11       44.63       42.88     11.28 o 
  -5   8  11      109.57       84.06     10.91 o 
  -4   8  11       95.36      118.21     13.53 o 
  -3   8  11      592.20      647.05     36.01 o 
  -2   8  11      197.10      211.26     19.11 o 
  -1   8  11      168.67      194.11     23.14 o 
   0   8  11      407.54      417.00     22.76 o 
   1   8  11      170.10      211.71     18.27 o 
   2   8  11      200.43      215.93     25.33 o 
   3   8  11      594.74      627.10     33.35 o 
   4   8  11       95.64       86.20     33.25 o 
   5   8  11      109.18      128.96     21.18 o 
   6   8  11       45.44       22.37     17.32 o 
  -6   9  11        3.97        3.27      6.78 o 
  -5   9  11       91.51       83.07     14.94 o 
  -4   9  11      126.67      125.20     12.52 o 
  -3   9  11       22.71       32.93     10.24 o 
  -2   9  11      214.65      229.05     24.10 o 
  -1   9  11      115.86      117.03     11.94 o 
   0   9  11      414.99      447.37     26.53 o 
   1   9  11      116.89       96.25     15.06 o 
   2   9  11      216.58      220.25     15.98 o 
   3   9  11       22.82        9.86     12.62 o 
   4   9  11      126.28      145.01     22.17 o 
   5   9  11       90.77       77.10     24.94 o 
   6   9  11        3.86        2.67      5.44 o 
  -5  10  11       30.23       33.36      6.38 o 
  -4  10  11      214.23      209.51     22.50 o 
  -3  10  11        2.68        9.02      4.72 o 
  -2  10  11      207.86      202.49     20.00 o 
  -1  10  11       72.43       72.12      9.67 o 
   0  10  11       30.11       24.49      7.36 o 
   1  10  11       71.97       74.85      9.39 o 
   2  10  11      207.11      213.78     21.69 o 
   3  10  11        2.43        9.60      8.61 o 
   4  10  11      216.25      176.54     18.81 o 
   5  10  11       30.66        9.80     10.69 o 
  -3  11  11       60.88       54.77      6.45 o 
  -2  11  11        4.94        8.02      3.90 o 
  -1  11  11       37.03       29.07     11.28 o 
   0  11  11       17.02       21.64      5.77 o 
   1  11  11       37.20       27.71      6.20 o 
   2  11  11        4.81        0.49      5.54 o 
   3  11  11       60.84       39.98      9.11 o 
   0   0  12    13250.69    14180.31    405.14 o 
   1   0  12      808.47      798.69     17.17 o 
   2   0  12       22.01       35.83      2.25 o 
   3   0  12      414.53      459.06     15.87 o 
   4   0  12       56.29       55.38      4.80 o 
   5   0  12      107.96       91.13     14.31 o 
   6   0  12      238.42      236.61     22.51 o 
   7   0  12       54.13       93.21     13.24 o 
   8   0  12      219.60      249.63     20.51 o 
   9   0  12      298.82      294.72     20.62 o 
  10   0  12       22.46       30.14      8.27 o 
 -10   1  12      168.87      192.45     11.25 o 
  -9   1  12      331.01      353.96     20.17 o 
  -8   1  12      327.00      363.71     22.56 o 
  -7   1  12       40.30       54.26     12.58 o 
  -6   1  12        4.96       10.20      6.03 o 
  -5   1  12      754.86      836.10     34.89 o 
  -4   1  12      248.02      253.72      8.34 o 
  -3   1  12      357.06      361.62      7.30 o 
  -2   1  12       46.41       44.02      2.63 o 
  -1   1  12     4780.35     4731.54     72.31 o 
   0   1  12     3228.39     3273.77     33.49 o 
   1   1  12     4784.18     4677.78     60.28 o 
   2   1  12       47.66       46.16      2.44 o 
   3   1  12      364.31      342.07      8.78 o 
   4   1  12      242.99      256.02     10.70 o 
   5   1  12      757.47      793.97     26.15 o 
   6   1  12        5.13       13.83      7.10 o 
   7   1  12       39.02       54.03     10.03 o 
   8   1  12      327.91      352.13     25.58 o 
   9   1  12      334.04      359.81     20.00 o 
  10   1  12      166.14      180.10     40.93 o 
  -9   2  12      134.52      152.75     14.09 o 
  -8   2  12      261.04      303.43     27.78 o 
  -7   2  12       76.71       74.13     12.25 o 
  -6   2  12      107.65       91.56     12.91 o 
  -5   2  12      131.36      107.42     10.17 o 
  -4   2  12      335.07      348.20     10.43 o 
  -3   2  12      291.36      283.57      6.76 o 
  -2   2  12      202.13      178.33      4.77 o 
  -1   2  12      904.72      925.69     14.09 o 
   0   2  12     2413.81     2558.08     33.04 o 
   1   2  12      909.06      900.93     11.85 o 
   2   2  12      203.33      181.43      4.56 o 
   3   2  12      284.76      286.77      8.87 o 
   4   2  12      329.36      338.89     10.61 o 
   5   2  12      129.59      115.80      8.75 o 
   6   2  12      107.67      110.55     11.76 o 
   7   2  12       79.29       55.63     16.81 o 
   8   2  12      255.30      317.07     22.86 o 
   9   2  12      135.14       93.68     28.05 o 
  -9   3  12      209.97      207.59     13.73 o 
  -8   3  12       47.41       57.81      9.42 o 
  -7   3  12       17.13       27.14      8.16 o 
  -6   3  12      230.57      230.08     18.27 o 
  -5   3  12      149.70      145.08     12.69 o 
  -4   3  12       36.96       38.92      6.12 o 
  -3   3  12      108.17      114.21      6.42 o 
  -2   3  12      546.69      486.57      9.54 o 
  -1   3  12      119.63      141.08      4.68 o 
   0   3  12     1627.44     1653.79     26.82 o 
   1   3  12      117.67      129.28      3.88 o 
   2   3  12      549.10      489.49      7.86 o 
   3   3  12      107.52      121.02      5.33 o 
   4   3  12       37.76       39.00      5.74 o 
   5   3  12      147.95      163.86     10.50 o 
   6   3  12      234.35      253.52     16.93 o 
   7   3  12       15.66       24.74      8.63 o 
   8   3  12       49.32       36.20      9.25 o 
   9   3  12      207.90      201.17     14.84 o 
  -9   4  12      169.90       96.15     28.08 o 
  -8   4  12      192.10      194.09     16.38 o 
  -7   4  12      578.57      565.52     26.89 o 
  -6   4  12      418.22      401.69     24.20 o 
  -5   4  12      292.03      339.99     21.21 o 
  -4   4  12      126.71      162.92     12.74 o 
  -3   4  12       64.96       69.73     12.44 o 
  -2   4  12       60.40       71.45      4.25 o 
  -1   4  12      151.04      145.73      5.13 o 
   0   4  12        5.18       11.94      2.26 o 
   1   4  12      150.55      142.47      4.65 o 
   2   4  12       59.17       67.60      3.87 o 
   3   4  12       64.13       62.96     10.65 o 
   4   4  12      126.94      136.18     12.20 o 
   5   4  12      289.44      293.14     15.23 o 
   6   4  12      420.55      435.97     37.69 o 
   7   4  12      582.22      570.89     51.23 o 
   8   4  12      189.99      182.82     40.98 o 
   9   4  12      169.27       75.78     28.02 o 
  -9   5  12       53.00       61.66     10.99 o 
  -8   5  12       35.47       45.45     10.19 o 
  -7   5  12      382.01      405.91     23.21 o 
  -6   5  12      168.50      136.98     16.05 o 
  -5   5  12      788.13      777.02     65.40 o 
  -4   5  12      503.34      522.86     30.60 o 
  -3   5  12      320.03      309.40     24.57 o 
  -2   5  12      564.07      578.45     21.30 o 
  -1   5  12      955.34      968.01     31.68 o 
   0   5  12        2.30        6.97      3.08 o 
   1   5  12      956.05      978.56     23.20 o 
   2   5  12      558.77      581.97     22.69 o 
   3   5  12      324.53      333.30     21.15 o 
   4   5  12      502.26      517.62     40.12 o 
   5   5  12      794.08      706.02     30.45 o 
   6   5  12      169.49      153.63     19.80 o 
   7   5  12      383.98      369.91     35.95 o 
   8   5  12       36.58       47.40     13.16 o 
   9   5  12       54.48       32.36     13.86 o 
  -8   6  12      221.28      246.96     18.56 o 
  -7   6  12       52.62       46.77      9.66 o 
  -6   6  12       41.40       67.38     15.38 o 
  -5   6  12      353.12      381.15     33.90 o 
  -4   6  12      696.09      669.21     33.05 o 
  -3   6  12      386.83      444.85     33.35 o 
  -2   6  12      422.05      403.63     25.28 o 
  -1   6  12      229.19      240.67     14.48 o 
   0   6  12      187.80      213.13     16.54 o 
   1   6  12      228.95      235.67     22.02 o 
   2   6  12      422.78      428.37     26.32 o 
   3   6  12      387.67      445.27     30.13 o 
   4   6  12      700.06      741.65     56.89 o 
   5   6  12      356.94      328.09     34.86 o 
   6   6  12       40.83       39.30     16.19 o 
   7   6  12       52.96       33.35     11.58 o 
   8   6  12      226.94      243.67     20.40 o 
  -7   7  12      147.76      152.21     26.13 o 
  -6   7  12      148.62      138.16     18.55 o 
  -5   7  12      112.52       85.80     15.19 o 
  -4   7  12      132.57      120.21     13.49 o 
  -3   7  12       65.50       74.34     22.12 o 
  -2   7  12       92.49      111.34     14.30 o 
  -1   7  12      180.97      198.17     19.67 o 
   0   7  12        0.01        1.03      4.79 o 
   1   7  12      182.12      178.18     16.31 o 
   2   7  12       91.13       95.00     12.85 o 
   3   7  12       63.44       69.05     11.54 o 
   4   7  12      133.64      130.26     23.56 o 
   5   7  12      115.69      111.35     20.98 o 
   6   7  12      148.91       97.70     30.78 o 
  -7   8  12        5.35        1.96      3.88 o 
  -6   8  12       14.02       23.86      7.57 o 
  -5   8  12       43.12       46.61     11.94 o 
  -4   8  12       44.67       67.18      9.53 o 
  -3   8  12       14.15       26.95     11.32 o 
  -2   8  12      657.41      621.48     34.96 o 
  -1   8  12     1153.37     1155.93     45.33 o 
   0   8  12       35.30       21.62      9.56 o 
   1   8  12     1153.81     1177.57     51.47 o 
   2   8  12      661.30      666.55     41.14 o 
   3   8  12       14.75       19.94      9.29 o 
   4   8  12       45.47       55.62     16.72 o 
   5   8  12       43.21       53.74     14.94 o 
   6   8  12       13.69       11.18      8.31 o 
  -6   9  12        2.51        2.92      3.99 o 
  -5   9  12      459.07      424.81     46.34 o 
  -4   9  12       76.54       59.58      9.07 o 
  -3   9  12      708.14      727.29     30.52 o 
  -2   9  12       56.73       54.99     14.60 o 
  -1   9  12      110.31      115.78     20.26 o 
   0   9  12       42.90       44.24      9.86 o 
   1   9  12      111.95      129.54     15.37 o 
   2   9  12       57.19       64.80     12.76 o 
   3   9  12      712.08      683.39     99.52 o 
   4   9  12       76.93       64.92     15.14 o 
   5   9  12      462.58      447.32     34.68 o 
   6   9  12        2.46        3.96      5.34 o 
  -4  10  12       70.64       67.04      7.81 o 
  -3  10  12      121.23      110.83      9.20 o 
  -2  10  12       73.19       55.43     20.64 o 
  -1  10  12      391.29      365.10     29.97 o 
   0  10  12      336.50      334.03     17.61 o 
   1  10  12      389.50      391.30     21.89 o 
   2  10  12       72.97       49.95     24.15 o 
   3  10  12      123.15       81.76     14.45 o 
   4  10  12       71.24       89.17     13.76 o 
  -2  11  12       47.59       51.86      7.44 o 
  -1  11  12      104.80      106.54     36.31 o 
   0  11  12      289.15      285.33     17.71 o 
   1  11  12      102.62       51.43      8.83 o 
   2  11  12       48.50       19.99      7.92 o 
   1   0  13    10509.63    11002.33    201.00 o 
   2   0  13      547.93      575.02     12.42 o 
   3   0  13      879.48      850.89     15.58 o 
   4   0  13      968.24      970.34     21.90 o 
   5   0  13      896.72      955.17     30.83 o 
   6   0  13        0.94        2.42      6.00 o 
   7   0  13       76.03      104.18     12.54 o 
   8   0  13      157.86      158.31     20.33 o 
   9   0  13      933.42      927.93     40.04 o 
  -9   1  13       23.45       27.57      7.06 o 
  -8   1  13      164.61      187.63     22.57 o 
  -7   1  13      211.03      243.10     18.50 o 
  -6   1  13      127.48      149.65     13.57 o 
  -5   1  13      147.98      169.16     10.40 o 
  -4   1  13      243.78      280.75     16.37 o 
  -3   1  13      699.45      698.97     16.32 o 
  -2   1  13      635.12      570.52      9.28 o 
  -1   1  13     8520.28     9018.07    175.63 o 
   0   1  13     2070.73     2088.14     26.73 o 
   1   1  13     8491.85     8763.45    140.62 o 
   2   1  13      634.04      552.24     10.39 o 
   3   1  13      706.72      677.16     13.31 o 
   4   1  13      244.13      264.23     11.67 o 
   5   1  13      147.65      148.82      9.89 o 
   6   1  13      128.48      142.29     15.16 o 
   7   1  13      213.57      248.82     18.67 o 
   8   1  13      164.37      129.05     23.65 o 
   9   1  13       24.12       17.54      7.39 o 
  -9   2  13      138.31      104.04     17.67 o 
  -8   2  13      934.68      917.91     52.69 o 
  -7   2  13       56.99       81.64     12.71 o 
  -6   2  13       82.08       86.46     15.73 o 
  -5   2  13      263.34      267.09     21.60 o 
  -4   2  13     1250.31     1238.87     30.53 o 
  -3   2  13      328.58      352.92      9.41 o 
  -2   2  13      312.86      362.01      8.64 o 
  -1   2  13        4.91        8.26      2.31 o 
   0   2  13      527.53      514.66      9.42 o 
   1   2  13        4.38       10.68      1.91 o 
   2   2  13      307.52      359.51      7.35 o 
   3   2  13      328.21      337.23      8.59 o 
   4   2  13     1246.62     1272.45     42.85 o 
   5   2  13      259.63      263.19     15.95 o 
   6   2  13       80.31       48.47     17.32 o 
   7   2  13       55.81       85.48     12.75 o 
   8   2  13      929.30      916.85     43.08 o 
   9   2  13      138.90       80.73     13.50 o 
  -9   3  13      150.67      142.73     29.35 o 
  -8   3  13      169.51      197.00     15.64 o 
  -7   3  13      138.33      184.51     17.69 o 
  -6   3  13      198.31      195.38     22.82 o 
  -5   3  13      138.52      150.99     18.04 o 
  -4   3  13       36.15       42.45      5.45 o 
  -3   3  13       47.89       48.67      4.03 o 
  -2   3  13      717.37      717.57     16.11 o 
  -1   3  13      568.59      533.82     11.71 o 
   0   3  13      249.48      227.35      5.60 o 
   1   3  13      565.15      549.37      9.39 o 
   2   3  13      717.23      700.97     12.12 o 
   3   3  13       46.53       45.97      3.47 o 
   4   3  13       36.61       37.88      5.21 o 
   5   3  13      135.82      167.29     12.13 o 
   6   3  13      198.63      190.01     14.70 o 
   7   3  13      139.23      172.19     20.29 o 
   8   3  13      168.52       95.01     24.22 o 
   9   3  13      151.19      147.54     47.35 o 
  -9   4  13       19.99       23.71      9.75 o 
  -8   4  13      115.23       62.21     13.92 o 
  -7   4  13       75.04       61.80     12.90 o 
  -6   4  13      762.73      754.34     30.76 o 
  -5   4  13      368.53      411.13     21.69 o 
  -4   4  13       94.77      108.07     13.24 o 
  -3   4  13      249.19      239.17     18.20 o 
  -2   4  13      213.12      201.40      9.48 o 
  -1   4  13      376.87      361.57      9.68 o 
   0   4  13     1004.08      988.92     15.43 o 
   1   4  13      377.51      359.37      9.74 o 
   2   4  13      212.58      214.98      6.94 o 
   3   4  13      250.53      263.52     11.09 o 
   4   4  13       93.64       88.54      8.79 o 
   5   4  13      365.68      382.64     19.52 o 
   6   4  13      766.82      680.50     34.57 o 
   7   4  13       74.32       86.55     16.02 o 
   8   4  13      114.74       94.67     15.59 o 
   9   4  13       20.58       34.51     21.42 o 
  -8   5  13       43.66       58.27     14.79 o 
  -7   5  13      103.58       92.98     12.73 o 
  -6   5  13       57.28       78.15     12.59 o 
  -5   5  13       39.72       42.41     12.59 o 
  -4   5  13       44.48       52.66     11.45 o 
  -3   5  13      460.17      481.83     31.66 o 
  -2   5  13        1.47        1.71      3.21 o 
  -1   5  13      183.10      201.93     10.51 o 
   0   5  13      720.53      673.64     23.41 o 
   1   5  13      184.42      207.42      9.77 o 
   2   5  13        1.17        2.46      3.16 o 
   3   5  13      459.07      503.60     22.41 o 
   4   5  13       44.78       47.63      9.86 o 
   5   5  13       39.32       38.20     10.35 o 
   6   5  13       55.70       67.33     11.61 o 
   7   5  13      101.33       91.06     17.91 o 
   8   5  13       43.50       72.44     14.45 o 
  -8   6  13        5.18       16.92     14.94 o 
  -7   6  13      257.91      242.94     51.34 o 
  -6   6  13       57.03       68.79     13.21 o 
  -5   6  13      121.26      154.90     22.67 o 
  -4   6  13      958.28      951.23     59.52 o 
  -3   6  13       13.60       12.20      7.37 o 
  -2   6  13      233.97      245.31     23.51 o 
  -1   6  13       89.33       80.77     10.50 o 
   0   6  13      678.99      703.90     29.30 o 
   1   6  13       91.09       98.88     10.86 o 
   2   6  13      232.22      245.06     17.08 o 
   3   6  13       13.06        6.49      6.88 o 
   4   6  13      957.59     1018.67    113.35 o 
   5   6  13      122.41      136.39     39.19 o 
   6   6  13       56.91       53.44     15.24 o 
   7   6  13      260.64      107.23     28.02 o 
  -7   7  13       83.19       73.54     11.07 o 
  -6   7  13        6.00        7.35      7.84 o 
  -5   7  13        6.78        0.52      4.93 o 
  -4   7  13       23.04       32.24      9.00 o 
  -3   7  13       13.39       16.34      8.03 o 
  -2   7  13      541.64      523.35     32.39 o 
  -1   7  13      264.52      248.04     17.37 o 
   0   7  13      497.31      475.61     27.80 o 
   1   7  13      261.71      267.54     24.83 o 
   2   7  13      542.56      525.07     30.30 o 
   3   7  13       13.75        7.37      6.11 o 
   4   7  13       22.02       26.72     23.45 o 
   6   7  13        6.24        8.41      9.10 o 
  -6   8  13       90.45      133.09     29.54 o 
  -5   8  13      213.31      203.68     15.43 o 
  -4   8  13       73.88      105.56     12.75 o 
  -3   8  13      350.66      366.71     25.65 o 
  -2   8  13      275.64      243.14     24.99 o 
  -1   8  13      146.77      143.09     15.22 o 
   0   8  13        0.82        0.44      5.56 o 
   1   8  13      148.52      142.93     21.21 o 
   2   8  13      276.92      315.14     27.09 o 
   3   8  13      350.88      391.17     82.59 o 
   4   8  13       73.82      112.33     20.68 o 
   5   8  13      214.29      249.29     28.51 o 
   6   8  13       90.10       28.21     17.12 o 
  -5   9  13      255.61      260.44     24.01 o 
  -4   9  13       24.13       18.98      6.69 o 
  -3   9  13       91.57      101.51     10.71 o 
  -2   9  13      134.76      171.42     26.97 o 
  -1   9  13      198.30      161.09     23.98 o 
   0   9  13      430.54      426.60     33.78 o 
   1   9  13      200.53      211.04     15.97 o 
   2   9  13      135.81      124.84     21.99 o 
   3   9  13       90.30       76.03     21.43 o 
   4   9  13       24.76       35.33     12.17 o 
   5   9  13      253.72      277.65     40.20 o 
  -4  10  13       43.12       39.51      7.35 o 
  -3  10  13       58.97       53.13      6.72 o 
  -2  10  13      140.90      138.80     24.74 o 
  -1  10  13        4.65       12.50      5.84 o 
   0  10  13      846.65      859.82     46.15 o 
   1  10  13        5.69        6.29      4.85 o 
   2  10  13      141.87      144.25     45.43 o 
   3  10  13       57.87       49.48     19.60 o 
   4  10  13       40.95       59.67     11.28 o 
  -1  11  13       29.05       19.91      4.48 o 
   0  11  13        8.34        9.30     10.44 o 
   1  11  13       28.49       13.89      7.90 o 
   0   0  14    35713.45    37458.57   1669.87 o 
   1   0  14     2288.21     2223.42     32.44 o 
   2   0  14      455.49      461.70      9.79 o 
   3   0  14        1.30        8.57      2.81 o 
   4   0  14      205.69      215.11     10.57 o 
   5   0  14      403.50      421.12     21.26 o 
   6   0  14      528.83      578.37     28.73 o 
   7   0  14      217.97      198.93     18.83 o 
   8   0  14      389.31      401.00     27.17 o 
   9   0  14      336.47      330.93     18.19 o 
  -9   1  14       69.31       80.79     13.21 o 
  -8   1  14      732.73      755.78     46.01 o 
  -7   1  14      102.41      157.68     15.22 o 
  -6   1  14      180.95      213.32     27.77 o 
  -5   1  14      358.38      363.04     19.74 o 
  -4   1  14      583.47      565.64     24.30 o 
  -3   1  14     2562.60     2497.93     46.51 o 
  -2   1  14      642.18      687.74     13.13 o 
  -1   1  14     3284.66     3386.44     63.41 o 
   0   1  14      767.15      854.51     12.30 o 
   1   1  14     3274.26     3383.23     50.00 o 
   2   1  14      635.77      676.23     12.58 o 
   3   1  14     2547.45     2483.63     48.35 o 
   4   1  14      577.68      564.10     18.84 o 
   5   1  14      351.91      348.53     19.13 o 
   6   1  14      180.96      236.65     17.44 o 
   7   1  14      104.50      121.22     23.10 o 
   8   1  14      732.61      741.39     38.04 o 
   9   1  14       68.07       48.92      8.97 o 
  -9   2  14      409.92      414.42     22.14 o 
  -8   2  14      233.56      257.13     19.30 o 
  -7   2  14       28.34       22.65      9.06 o 
  -6   2  14      361.02      319.71     20.27 o 
  -5   2  14      305.35      341.07     19.30 o 
  -4   2  14      324.23      334.59     14.28 o 
  -3   2  14       74.16       74.88      4.46 o 
  -2   2  14      515.84      494.07     12.25 o 
  -1   2  14     1399.30     1397.89     21.46 o 
   0   2  14      153.01      173.47      6.82 o 
   1   2  14     1397.92     1407.23     20.72 o 
   2   2  14      512.58      510.01     11.41 o 
   3   2  14       72.59       74.75      5.76 o 
   4   2  14      326.22      370.27     14.79 o 
   5   2  14      297.89      340.25     24.80 o 
   6   2  14      359.17      335.17     23.77 o 
   7   2  14       27.68       25.70      7.98 o 
   8   2  14      234.31      220.77     18.19 o 
   9   2  14      410.79      448.34     25.50 o 
  -9   3  14      185.38      207.18     12.61 o 
  -8   3  14      115.25      125.37     12.48 o 
  -7   3  14      482.58      469.88     26.31 o 
  -6   3  14      128.14      106.90     17.81 o 
  -5   3  14      360.81      331.50     19.49 o 
  -4   3  14      424.24      427.75     16.75 o 
  -3   3  14      406.59      408.16     13.51 o 
  -2   3  14      341.97      387.85     11.19 o 
  -1   3  14      516.05      520.07     10.88 o 
   0   3  14      220.52      207.72      6.25 o 
   1   3  14      515.20      522.87     12.35 o 
   2   3  14      343.50      378.50      9.15 o 
   3   3  14      402.95      427.47     13.27 o 
   4   3  14      424.97      425.40     17.17 o 
   5   3  14      361.49      336.25     16.45 o 
   6   3  14      127.85      130.86     11.09 o 
   7   3  14      481.83      449.14     32.29 o 
   8   3  14      114.10      111.52     12.70 o 
   9   3  14      188.12      215.14     15.12 o 
  -9   4  14       83.63      115.51     47.81 o 
  -8   4  14       30.58       15.80      6.54 o 
  -7   4  14        5.44        6.55      7.78 o 
  -6   4  14       44.43       39.85      8.92 o 
  -5   4  14       76.79       84.83     11.57 o 
  -4   4  14      194.67      198.72     26.43 o 
  -3   4  14       64.58       46.03      8.94 o 
  -2   4  14      228.56      213.42     11.33 o 
  -1   4  14     1107.92     1085.72     22.69 o 
   0   4  14      108.46      125.99      6.31 o 
   1   4  14     1104.66     1067.60     21.80 o 
   2   4  14      229.89      247.24     10.90 o 
   3   4  14       67.76       63.90     10.36 o 
   4   4  14      195.71      230.99     13.66 o 
   5   4  14       75.53       86.94     10.97 o 
   6   4  14       45.53       40.64      9.36 o 
   7   4  14        4.99       17.70     10.15 o 
   8   4  14       31.42       20.66     22.46 o 
   9   4  14       83.36       80.57     11.58 o 
  -8   5  14       26.24       45.59     12.57 o 
  -7   5  14       74.20       49.82     14.37 o 
  -6   5  14      939.71      996.54     46.85 o 
  -5   5  14      519.03      480.54     30.92 o 
  -4   5  14     1048.08      927.72     36.48 o 
  -3   5  14      824.02      819.46     31.62 o 
  -2   5  14      142.37      117.90      9.66 o 
  -1   5  14      386.50      400.76     16.08 o 
   0   5  14       42.02       29.73      5.51 o 
   1   5  14      382.00      402.17     18.30 o 
   2   5  14      146.20      164.65     14.09 o 
   3   5  14      820.09      861.66     43.95 o 
   4   5  14     1048.53      978.18     39.89 o 
   5   5  14      520.81      503.53     32.91 o 
   6   5  14      938.30      952.00     67.73 o 
   7   5  14       75.06       31.17     21.08 o 
   8   5  14       25.65       24.24     15.24 o 
  -8   6  14       90.16       81.95     13.06 o 
  -7   6  14      278.39      256.75     91.00 o 
  -6   6  14      413.46      395.86     32.02 o 
  -5   6  14      147.80      174.93     18.02 o 
  -4   6  14      455.70      462.41     27.20 o 
  -3   6  14      284.99      263.74     26.42 o 
  -2   6  14      347.59      403.87     44.73 o 
  -1   6  14      613.90      595.20     32.64 o 
   0   6  14       15.54       12.16      7.39 o 
   1   6  14      613.74      620.15     31.77 o 
   2   6  14      351.73      385.50     24.97 o 
   3   6  14      287.70      309.63     20.28 o 
   4   6  14      455.26      436.10     49.38 o 
   5   6  14      150.81      147.49     24.94 o 
   6   6  14      412.11      402.43     61.31 o 
  -7   7  14      115.26      141.58     39.64 o 
  -6   7  14       13.90       39.91      9.01 o 
  -5   7  14      241.62      259.66     21.54 o 
  -4   7  14      755.31      731.93     32.25 o 
  -3   7  14       77.58       69.71     20.34 o 
  -2   7  14      368.77      408.28     28.15 o 
  -1   7  14     1028.99      975.01     44.40 o 
   0   7  14      205.75      240.82     23.15 o 
   1   7  14     1035.90     1111.62     45.31 o 
   2   7  14      372.05      412.02     32.21 o 
   3   7  14       81.07       85.47     11.53 o 
   4   7  14      759.12      770.10     60.37 o 
   5   7  14      243.79      271.38     31.88 o 
   6   7  14       13.54       13.56      9.50 o 
  -6   8  14       25.70       24.57      8.00 o 
  -5   8  14       20.27       16.19      5.58 o 
  -4   8  14      154.32      137.40     14.02 o 
  -3   8  14      243.55      295.56     25.06 o 
  -2   8  14      449.32      473.12     35.97 o 
  -1   8  14      656.45      597.27     29.76 o 
   0   8  14       45.67       50.15     10.75 o 
   1   8  14      659.02      674.24     38.01 o 
   2   8  14      447.38      494.72     29.78 o 
   3   8  14      244.29      240.14     24.77 o 
   4   8  14      155.87      143.13     22.47 o 
   5   8  14       20.11       21.08     19.20 o 
   6   8  14       25.33       17.91      8.41 o 
  -5   9  14       57.27       39.42      9.74 o 
  -4   9  14       51.92       40.91      9.25 o 
  -3   9  14       76.40       86.23     10.73 o 
  -2   9  14      301.79      328.58     22.36 o 
  -1   9  14       11.64        6.43      6.11 o 
   0   9  14       61.58       56.10      8.91 o 
   1   9  14       11.42        4.51      6.35 o 
   2   9  14      305.38      298.09     17.88 o 
   3   9  14       77.03       71.59     10.55 o 
   4   9  14       52.53       50.47     13.46 o 
   5   9  14       56.81       86.59     13.66 o 
  -4  10  14       55.61       40.01      6.86 o 
  -3  10  14       42.85       36.11      6.62 o 
  -2  10  14       21.09       16.77      5.16 o 
  -1  10  14       64.39       52.22     10.92 o 
   0  10  14       11.41       22.74      6.48 o 
   1  10  14       63.94       55.53      8.55 o 
   2  10  14       20.49       16.02      8.21 o 
   3  10  14       41.76       32.66      9.80 o 
   4  10  14       55.48       50.08      9.70 o 
   0  11  14        0.02        3.54      3.95 o 
   1   0  15      327.37      338.16      9.43 o 
   2   0  15      211.38      219.98      7.60 o 
   3   0  15       26.68       30.03      3.81 o 
   4   0  15       66.99       63.50      9.82 o 
   5   0  15      694.29      764.96     29.52 o 
   6   0  15      329.43      352.44     22.18 o 
   7   0  15       24.50       54.87     10.05 o 
   8   0  15        3.36        4.36      6.02 o 
   9   0  15       28.50       21.46      7.11 o 
  -9   1  15      517.85      552.01     23.59 o 
  -8   1  15      911.41      865.63     37.05 o 
  -7   1  15       50.37       55.56     12.38 o 
  -6   1  15      209.50      244.42     19.99 o 
  -5   1  15       77.69       90.93     12.09 o 
  -4   1  15      244.04      266.76     20.18 o 
  -3   1  15      272.84      299.75      8.69 o 
  -2   1  15     1345.64     1362.41     23.82 o 
  -1   1  15      905.58      868.07     16.13 o 
   0   1  15     1728.29     1656.92     23.45 o 
   1   1  15      910.31      877.06     15.42 o 
   2   1  15     1343.63     1365.23     22.79 o 
   3   1  15      274.41      286.33     10.24 o 
   4   1  15      243.94      286.55     16.20 o 
   5   1  15       78.02       84.58      9.71 o 
   6   1  15      208.63      226.15     20.84 o 
   7   1  15       49.69       68.45     12.12 o 
   8   1  15      913.64      891.78     41.77 o 
   9   1  15      514.60      571.13     25.19 o 
  -9   2  15       46.01       40.41      7.58 o 
  -8   2  15      413.83      411.16     22.98 o 
  -7   2  15       40.69       50.33      9.74 o 
  -6   2  15      563.33      531.32     31.56 o 
  -5   2  15      943.29      935.50     36.98 o 
  -4   2  15      680.58      713.56     32.54 o 
  -3   2  15       87.00       97.17      6.35 o 
  -2   2  15      726.90      764.04     15.38 o 
  -1   2  15       56.47       49.45      3.33 o 
   0   2  15        1.37        5.50      1.93 o 
   1   2  15       58.38       50.66      3.14 o 
   2   2  15      722.58      772.20     19.34 o 
   3   2  15       87.77       67.51     11.43 o 
   4   2  15      682.77      658.12     22.06 o 
   5   2  15      928.31      895.87     32.10 o 
   6   2  15      561.40      566.40     29.40 o 
   7   2  15       40.08       61.57     11.38 o 
   8   2  15      412.68      399.84     24.47 o 
   9   2  15       46.31       38.13     10.00 o 
  -9   3  15       12.20       14.24      5.50 o 
  -8   3  15      250.96      248.54     21.44 o 
  -7   3  15        3.11       10.51      8.49 o 
  -6   3  15      478.82      489.39     31.58 o 
  -5   3  15      124.77      101.27     11.56 o 
  -4   3  15       38.50       48.44      9.03 o 
  -3   3  15     1264.69     1295.92     34.60 o 
  -2   3  15     1909.38     1834.82     41.15 o 
  -1   3  15      843.01      853.54     17.13 o 
   0   3  15      384.52      372.13      9.06 o 
   1   3  15      844.73      840.59     14.54 o 
   2   3  15     1904.76     1804.02     44.69 o 
   3   3  15     1260.28     1342.91     38.69 o 
   4   3  15       39.75       54.82      8.99 o 
   5   3  15      122.89      109.74     11.09 o 
   6   3  15      473.03      476.29     19.77 o 
   7   3  15        2.73        5.99      5.68 o 
   8   3  15      251.29      229.01     43.01 o 
   9   3  15       11.61       26.35      6.12 o 
  -8   4  15        0.30        4.62      5.13 o 
  -7   4  15      276.96      284.11     20.80 o 
  -6   4  15      578.49      598.21     35.40 o 
  -5   4  15      215.60      202.45     23.22 o 
  -4   4  15       90.65       76.82     10.06 o 
  -3   4  15       75.91       74.69      8.46 o 
  -2   4  15     1124.56     1097.12     30.81 o 
  -1   4  15       45.40       45.01      6.00 o 
   0   4  15       98.96       71.50     11.11 o 
   1   4  15       44.77       52.63      5.98 o 
   2   4  15     1126.49     1098.30     28.02 o 
   3   4  15       72.29       81.48     10.26 o 
   4   4  15       91.79       88.12     10.32 o 
   5   4  15      219.96      185.16     20.73 o 
   6   4  15      571.72      560.60     34.72 o 
   7   4  15      275.74      280.16     21.87 o 
   8   4  15        0.36       13.59      9.85 o 
  -8   5  15       15.18       20.79      9.90 o 
  -7   5  15        8.92       14.26      9.52 o 
  -6   5  15      285.73      251.82     19.53 o 
  -5   5  15      567.43      564.25     41.67 o 
  -4   5  15     1151.14     1081.40     41.83 o 
  -3   5  15     1395.80     1227.98    120.91 o 
  -2   5  15      664.83      615.70     28.79 o 
  -1   5  15      272.53      296.78     14.33 o 
   0   5  15      845.66      838.50     29.83 o 
   1   5  15      274.63      300.83     16.39 o 
   2   5  15      662.91      674.27     27.09 o 
   3   5  15     1384.26     1391.76     70.85 o 
   4   5  15     1146.09     1087.93     44.89 o 
   5   5  15      569.49      554.94     34.75 o 
   6   5  15      283.29      336.36     56.54 o 
   8   5  15       14.74       11.87      6.43 o 
  -8   6  15        0.06       -4.06      6.04 o 
  -7   6  15       72.30       66.76     23.65 o 
  -6   6  15       42.58       44.12     12.51 o 
  -5   6  15      148.49      146.75     20.94 o 
  -4   6  15      140.73      139.04     13.30 o 
  -3   6  15      500.92      537.81     38.85 o 
  -2   6  15     1913.81     1860.51     80.55 o 
  -1   6  15      598.76      627.37     37.79 o 
   0   6  15       60.82       64.42     10.94 o 
   1   6  15      599.47      607.16     37.78 o 
   2   6  15     1930.44     1928.92     87.78 o 
   3   6  15      501.91      506.28     33.60 o 
   4   6  15      141.81       99.48     24.94 o 
   5   6  15      144.69      142.04     40.48 o 
   6   6  15       42.92       43.05     13.95 o 
  -7   7  15      219.69      261.20     22.87 o 
  -6   7  15      179.71      220.31     17.07 o 
  -5   7  15      460.64      466.43     57.11 o 
  -4   7  15       59.08       60.07     12.75 o 
  -3   7  15      277.89      268.71     18.74 o 
  -2   7  15      156.06      163.24     18.26 o 
  -1   7  15      272.46      280.91     23.01 o 
   0   7  15       24.51       28.08      8.88 o 
   1   7  15      271.61      252.12     24.76 o 
   2   7  15      152.29      148.60     16.82 o 
   3   7  15      276.20      283.34     45.20 o 
   4   7  15       59.81       57.60     29.10 o 
   5   7  15      458.31      478.26     42.69 o 
   6   7  15      180.15      173.74     21.09 o 
  -6   8  15      118.59      145.25     26.97 o 
  -5   8  15      162.34      119.00     24.54 o 
  -4   8  15       26.66       32.78      7.32 o 
  -3   8  15      145.63      174.69     23.75 o 
  -2   8  15       60.52       54.90     13.31 o 
  -1   8  15       12.95       12.85      7.58 o 
   0   8  15      156.12      168.04     17.46 o 
   1   8  15       12.38       18.31      7.16 o 
   2   8  15       60.94       65.27     11.65 o 
   3   8  15      145.31      135.34     40.93 o 
   4   8  15       27.51       18.60     11.97 o 
   5   8  15      162.37      221.64     24.85 o 
   6   8  15      119.94       79.98     12.67 o 
  -5   9  15       12.78       22.02      6.90 o 
  -4   9  15      144.73      127.50     15.98 o 
  -3   9  15      225.42      224.01     14.07 o 
  -2   9  15       98.63       97.13     12.37 o 
  -1   9  15      190.27      177.81     29.21 o 
   0   9  15       97.10      108.23     11.24 o 
   1   9  15      189.92      190.31     16.15 o 
   2   9  15       99.03       67.59     10.04 o 
   3   9  15      226.25      247.32     38.27 o 
   4   9  15      145.82      143.04     31.48 o 
   5   9  15       13.94       16.13      7.72 o 
  -3  10  15       50.18       58.39      6.39 o 
  -2  10  15       47.98       41.57      7.00 o 
  -1  10  15      244.65      237.91     16.10 o 
   0  10  15       10.74       10.15      4.57 o 
   1  10  15      242.38      226.07     21.13 o 
   2  10  15       49.64       35.67     11.67 o 
   3  10  15       48.87       51.46     10.98 o 
   0   0  16       87.50       94.17      8.20 o 
   1   0  16     1006.55      997.42     19.15 o 
   2   0  16      184.93      220.08      9.52 o 
   3   0  16      142.81      169.84     10.68 o 
   4   0  16      652.99      689.36     23.90 o 
   5   0  16        0.21       11.14      5.11 o 
   6   0  16       73.19      103.42     13.92 o 
   7   0  16       12.36       41.96     10.92 o 
   8   0  16       62.44       63.26     10.90 o 
   9   0  16      137.11      157.86     19.09 o 
  -9   1  16      152.05      159.79     17.46 o 
  -8   1  16       34.70       44.69      8.76 o 
  -7   1  16      347.58      370.27     26.89 o 
  -6   1  16      109.06       97.83     13.44 o 
  -5   1  16     1364.80     1363.55     50.29 o 
  -4   1  16      380.48      373.13     19.42 o 
  -3   1  16      978.10      980.16     34.27 o 
  -2   1  16      786.55      817.53     18.12 o 
  -1   1  16      223.00      258.45      7.51 o 
   0   1  16      788.70      731.73     17.62 o 
   1   1  16      226.88      269.20      8.68 o 
   2   1  16      788.04      809.15     18.73 o 
   3   1  16      976.62      992.12     38.61 o 
   4   1  16      375.20      353.21     15.46 o 
   5   1  16     1366.94     1305.49     41.32 o 
   6   1  16      109.47      116.51     15.00 o 
   7   1  16      344.63      351.18     24.63 o 
   8   1  16       35.26       40.01     14.03 o 
   9   1  16      151.80      159.80     14.16 o 
  -9   2  16      131.61      120.18     12.35 o 
  -8   2  16      152.87      141.86     13.11 o 
  -7   2  16      108.18      118.03     15.56 o 
  -6   2  16      278.80      267.27     21.60 o 
  -5   2  16      217.23      228.53     18.71 o 
  -4   2  16      508.58      539.91     22.78 o 
  -3   2  16      745.44      780.34     22.15 o 
  -2   2  16     1557.92     1642.00     33.13 o 
  -1   2  16      919.18      977.81     18.74 o 
   0   2  16      658.04      691.98     13.54 o 
   1   2  16      921.28      948.56     25.29 o 
   2   2  16     1567.31     1603.17     32.21 o 
   3   2  16      741.68      818.36     33.73 o 
   4   2  16      507.91      549.14     28.71 o 
   5   2  16      218.76      252.19     13.01 o 
   6   2  16      274.72      259.31     31.88 o 
   7   2  16      108.66      104.43     14.21 o 
   8   2  16      150.80      160.45     15.26 o 
   9   2  16      133.18      141.04     37.69 o 
  -9   3  16       20.21       14.59      5.13 o 
  -8   3  16       32.86       32.94      9.56 o 
  -7   3  16      341.17      396.46     29.75 o 
  -6   3  16      412.25      393.73     36.79 o 
  -5   3  16     2446.32     2224.52     98.16 o 
  -4   3  16     2911.71     2915.22     93.92 o 
  -3   3  16     1445.82     1366.85     39.65 o 
  -2   3  16     1167.72     1124.57     31.32 o 
  -1   3  16       47.71       53.91      4.80 o 
   0   3  16     4079.11     3925.93     75.54 o 
   1   3  16       48.07       54.46      4.47 o 
   2   3  16     1164.68     1136.69     23.98 o 
   3   3  16     1463.86     1497.96     42.92 o 
   4   3  16     2907.01     3043.26     92.96 o 
   5   3  16     2449.03     2425.04     93.63 o 
   6   3  16      414.75      392.28     23.31 o 
   7   3  16      336.39      354.38     20.55 o 
   8   3  16       32.63       52.73     24.63 o 
   9   3  16       19.87       17.61      7.32 o 
  -8   4  16       64.43       50.43      8.05 o 
  -7   4  16       89.63       81.06     10.58 o 
  -6   4  16       34.28       22.48     14.18 o 
  -5   4  16       22.21       10.85      9.13 o 
  -4   4  16      820.14      758.81     38.75 o 
  -3   4  16     1721.68     1667.43     47.54 o 
  -2   4  16     2225.47     2164.85     61.68 o 
  -1   4  16      820.04      801.65     27.30 o 
   0   4  16      298.54      333.24     13.22 o 
   1   4  16      825.09      822.19     24.28 o 
   2   4  16     2224.46     2320.02     59.64 o 
   3   4  16     1731.75     1760.59     61.07 o 
   4   4  16      818.56      771.69     32.32 o 
   5   4  16       22.03       11.76      8.50 o 
   6   4  16       33.98       36.25     17.35 o 
   7   4  16       89.43       72.94     16.63 o 
   8   4  16       62.94       80.23     39.19 o 
  -8   5  16        5.33        9.63      7.27 o 
  -7   5  16       35.84       32.47     14.94 o 
  -6   5  16      189.18      183.93     71.23 o 
  -5   5  16      170.33      162.80     35.24 o 
  -4   5  16        2.71        6.10      5.35 o 
  -3   5  16      481.01      480.64     25.85 o 
  -2   5  16      895.33      821.26     27.56 o 
  -1   5  16      896.21      851.63     39.89 o 
   0   5  16      360.46      414.09     18.53 o 
   1   5  16      898.52      905.95     41.02 o 
   2   5  16      888.50      863.39     37.15 o 
   3   5  16      479.02      463.37     25.82 o 
   4   5  16        2.98        6.80      7.26 o 
   5   5  16      169.82      184.83     32.60 o 
   6   5  16      191.47      145.32     22.67 o 
  -7   6  16      112.05      121.41     14.20 o 
  -6   6  16      105.12      115.14     42.91 o 
  -5   6  16       26.21       35.13     10.03 o 
  -4   6  16       81.99      106.55     15.64 o 
  -3   6  16      387.95      378.46     24.95 o 
  -2   6  16      344.51      331.17     25.34 o 
  -1   6  16      487.74      510.66     26.23 o 
   0   6  16      188.31      192.77     21.80 o 
   1   6  16      491.27      558.76     36.52 o 
   2   6  16      346.34      372.46     26.33 o 
   3   6  16      388.89      389.82     44.37 o 
   4   6  16       83.03       90.20     14.31 o 
   5   6  16       25.37       18.90     12.47 o 
   6   6  16      108.24      125.90     19.89 o 
  -7   7  16       85.35       62.95     19.50 o 
  -6   7  16       75.09       88.31     19.40 o 
  -5   7  16      207.60      255.32     24.45 o 
  -4   7  16      276.37      283.31     20.82 o 
  -3   7  16      199.07      229.42     17.12 o 
  -2   7  16       55.93       45.98     14.07 o 
  -1   7  16       90.15       83.12     13.62 o 
   0   7  16       85.69       86.70     24.34 o 
   1   7  16       87.24       90.48     11.81 o 
   2   7  16       54.93       51.27     11.24 o 
   3   7  16      197.89      167.40     23.26 o 
   4   7  16      271.79      363.18     38.22 o 
   5   7  16      207.38      256.11     29.30 o 
   6   7  16       75.27       45.53     12.07 o 
  -6   8  16      131.33      162.15     17.22 o 
  -5   8  16       90.41       68.68     18.17 o 
  -4   8  16      109.90      103.15     11.73 o 
  -3   8  16       12.99       18.14      8.42 o 
  -2   8  16      154.58      147.24     19.76 o 
  -1   8  16      253.19      247.23     19.19 o 
   0   8  16      128.00      142.43     14.06 o 
   1   8  16      257.73      247.15     23.95 o 
   2   8  16      154.78      141.64     26.62 o 
   3   8  16       13.12       12.31      7.77 o 
   4   8  16      108.71      102.54     32.46 o 
   5   8  16       90.91       83.83     15.74 o 
   6   8  16      130.44       61.18     17.62 o 
  -5   9  16       56.02       51.20     18.95 o 
  -4   9  16       72.27       61.23     10.05 o 
  -3   9  16        4.95        6.62      4.74 o 
  -2   9  16       40.84       36.40      8.25 o 
  -1   9  16       58.37       53.79     14.29 o 
   0   9  16       73.98       87.75     14.50 o 
   1   9  16       58.57       42.86      7.83 o 
   2   9  16       40.56       49.79     13.61 o 
   3   9  16        5.05        2.88     17.71 o 
   4   9  16       73.70       79.18     14.05 o 
   5   9  16       55.86       37.81     15.04 o 
  -3  10  16      126.18      130.86     23.52 o 
  -2  10  16      300.13      342.01     16.56 o 
  -1  10  16       81.71       52.36     17.40 o 
   0  10  16        0.41        6.07      3.97 o 
   1  10  16       80.00       58.35      8.47 o 
   2  10  16      299.06      308.46     23.97 o 
   3  10  16      130.63       69.49     19.40 o 
   1   0  17     1006.94      967.93     27.91 o 
   2   0  17       90.02       90.95      8.07 o 
   3   0  17      602.88      570.64     20.69 o 
   4   0  17     2536.33     2546.95     73.39 o 
   5   0  17      442.75      494.28     26.50 o 
   6   0  17        5.70        1.27      6.24 o 
   7   0  17        8.69       16.06      8.10 o 
   8   0  17        5.89        4.43      6.29 o 
   9   0  17        5.59        5.15      5.79 o 
  -9   1  17      249.11      261.84     18.20 o 
  -8   1  17      228.54      239.20     22.62 o 
  -7   1  17      309.91      322.82     21.26 o 
  -6   1  17      552.18      562.77     33.18 o 
  -5   1  17       55.10       50.00      7.71 o 
  -4   1  17     1308.14     1345.08     44.45 o 
  -3   1  17      147.65      126.81      8.61 o 
  -2   1  17     1134.07     1163.56     37.39 o 
  -1   1  17       76.00       76.54      5.64 o 
   0   1  17        9.47       15.38      3.69 o 
   1   1  17       77.32       78.90      5.39 o 
   2   1  17     1146.33     1207.26     32.66 o 
   3   1  17      147.40      122.64     10.95 o 
   4   1  17     1312.76     1418.23     57.61 o 
   5   1  17       56.19       46.54      9.02 o 
   6   1  17      556.15      598.45     30.97 o 
   7   1  17      309.31      286.60     46.62 o 
   8   1  17      231.92      234.46     21.89 o 
   9   1  17      246.49      250.23     18.04 o 
  -9   2  17       83.39       90.40     16.62 o 
  -8   2  17       24.72       21.45      7.67 o 
  -7   2  17      188.92      175.97     15.68 o 
  -6   2  17      374.89      387.76     23.69 o 
  -5   2  17      317.68      311.49     23.07 o 
  -4   2  17      319.29      320.09     15.86 o 
  -3   2  17     1632.73     1750.32     50.14 o 
  -2   2  17      289.55      327.14     13.95 o 
  -1   2  17      322.08      350.03     13.00 o 
   0   2  17     1811.37     1914.86     35.76 o 
   1   2  17      324.30      369.27     18.08 o 
   2   2  17      284.27      304.84     15.22 o 
   3   2  17     1642.66     1715.14     56.39 o 
   4   2  17      324.36      329.09     20.06 o 
   5   2  17      319.92      330.35     18.32 o 
   6   2  17      377.97      360.24     23.41 o 
   7   2  17      190.12      169.56     14.70 o 
   8   2  17       25.38       31.34      9.03 o 
   9   2  17       82.51       81.56     22.17 o 
  -8   3  17       60.76       53.56      7.93 o 
  -7   3  17       25.66       36.41      9.05 o 
  -6   3  17      308.95      344.36     26.22 o 
  -5   3  17      692.89      654.99     31.24 o 
  -4   3  17      324.88      334.19     22.41 o 
  -3   3  17     1222.78     1210.57     41.63 o 
  -2   3  17      637.46      610.41     23.90 o 
  -1   3  17      702.97      707.25     17.75 o 
   0   3  17        3.58        6.87      3.51 o 
   1   3  17      701.20      704.78     17.07 o 
   2   3  17      639.00      664.02     23.13 o 
   3   3  17     1228.87     1307.98     44.31 o 
   4   3  17      319.67      314.21     17.30 o 
   5   3  17      701.06      712.36     34.11 o 
   6   3  17      303.26      334.58     19.89 o 
   7   3  17       25.44       18.50      8.42 o 
   8   3  17       62.51       60.42     22.31 o 
  -8   4  17       43.58       33.11     10.39 o 
  -7   4  17       23.09       14.67      8.96 o 
  -6   4  17       24.00       37.34     10.18 o 
  -5   4  17      696.88      728.76     41.49 o 
  -4   4  17      742.03      754.09     64.95 o 
  -3   4  17     4996.01     4671.87    170.04 o 
  -2   4  17     1852.03     1738.75     61.32 o 
  -1   4  17      309.27      310.29     14.63 o 
   0   4  17        2.14        7.73      4.41 o 
   1   4  17      310.95      315.10     15.52 o 
   2   4  17     1853.23     1840.21     54.40 o 
   3   4  17     4991.16     4986.48    148.19 o 
   4   4  17      739.76      762.00     37.46 o 
   5   4  17      702.05      768.32     46.28 o 
   6   4  17       22.84       23.65      7.68 o 
   7   4  17       23.51       13.26     17.12 o 
   8   4  17       43.07       13.36     12.27 o 
  -8   5  17      100.31       40.09     17.02 o 
  -7   5  17      184.91      216.29     85.93 o 
  -6   5  17      118.44       68.22     27.57 o 
  -5   5  17      394.93      326.93     36.65 o 
  -4   5  17      305.02      305.72     20.44 o 
  -3   5  17      213.36      178.09     12.83 o 
  -2   5  17     1444.17     1339.18     49.93 o 
  -1   5  17      176.19      204.64     12.83 o 
   0   5  17      708.93      736.47     38.51 o 
   1   5  17      175.49      210.34     14.46 o 
   2   5  17     1450.19     1451.48     50.36 o 
   3   5  17      214.22      223.14     25.95 o 
   4   5  17      305.54      329.35     22.01 o 
   5   5  17      383.60      425.59     36.06 o 
   6   5  17      119.02       52.76     25.64 o 
  -7   6  17       49.24       65.71     22.66 o 
  -6   6  17       61.47       75.02     28.50 o 
  -5   6  17      295.98      311.38     46.09 o 
  -4   6  17      278.40      282.28     18.68 o 
  -3   6  17       40.47       50.97     10.57 o 
  -2   6  17      719.50      733.55     50.33 o 
  -1   6  17       59.07       61.36     11.36 o 
   0   6  17      368.59      378.42     23.08 o 
   1   6  17       59.90       65.24     11.88 o 
   2   6  17      722.48      765.01     47.80 o 
   3   6  17       38.80       46.02     13.71 o 
   4   6  17      276.94      303.61     32.62 o 
   5   6  17      295.91      332.80     35.65 o 
   6   6  17       61.28       26.13     11.28 o 
  -6   7  17      161.52      115.55     32.57 o 
  -5   7  17      290.66      281.27     20.49 o 
  -4   7  17       17.11       13.75      6.87 o 
  -3   7  17      174.73      171.18     19.42 o 
  -2   7  17       82.22       78.93     13.32 o 
  -1   7  17      128.54      127.63     13.12 o 
   0   7  17      386.26      421.29     27.72 o 
   1   7  17      127.45      127.05     15.67 o 
   2   7  17       80.67       85.79     11.77 o 
   3   7  17      177.25      187.94     38.66 o 
   4   7  17       17.27       15.74      7.77 o 
   5   7  17      287.00      260.23     29.21 o 
   6   7  17      162.57       59.20     21.48 o 
  -5   8  17      483.40      516.09     24.04 o 
  -4   8  17       92.90       73.87     14.20 o 
  -3   8  17       96.98       87.33     11.66 o 
  -2   8  17       12.81       22.24     10.23 o 
  -1   8  17       86.62       72.52     13.29 o 
   0   8  17      584.05      548.51     31.36 o 
   1   8  17       86.49      114.52     12.47 o 
   2   8  17       12.74       15.67      6.80 o 
   3   8  17       98.39       86.75     14.88 o 
   4   8  17       90.53       75.52     16.63 o 
   5   8  17      482.67      518.02     36.17 o 
  -4   9  17       69.45       46.17     11.47 o 
  -3   9  17       65.61       52.24     10.31 o 
  -2   9  17       32.37       33.86      6.68 o 
  -1   9  17      204.32      213.44     16.88 o 
   0   9  17     1043.10      927.67     37.92 o 
   1   9  17      201.32      203.77     13.70 o 
   2   9  17       33.02       33.36      8.08 o 
   3   9  17       65.18       40.44      7.87 o 
   4   9  17       68.16       61.36     12.27 o 
  -2  10  17      307.36      352.71     20.38 o 
  -1  10  17      191.23      219.31     11.37 o 
   0  10  17       20.91       29.26      7.20 o 
   1  10  17      190.22      218.02     13.75 o 
   2  10  17      310.46      307.20     43.93 o 
   0   0  18     1472.95     1534.71     81.60 o 
   1   0  18       82.77       79.79      8.13 o 
   2   0  18      335.95      370.90     16.63 o 
   3   0  18      220.37      220.22     14.97 o 
   4   0  18     1208.51     1202.35     52.65 o 
   5   0  18      891.91      902.36     36.21 o 
   6   0  18       87.68       93.41     12.09 o 
   7   0  18       72.02       64.80     10.28 o 
   8   0  18        1.84        4.74      5.12 o 
   9   0  18        7.73       12.34      4.85 o 
  -9   1  18      157.20      184.53     23.73 o 
  -8   1  18      160.61      159.85     15.85 o 
  -7   1  18      103.18      118.91     14.27 o 
  -6   1  18      339.47      339.79     29.31 o 
  -5   1  18      833.66      841.75     34.52 o 
  -4   1  18     1227.82     1225.75     39.32 o 
  -3   1  18      824.20      813.53     34.41 o 
  -2   1  18     1051.62     1099.84     34.38 o 
  -1   1  18      145.89      124.60      9.66 o 
   0   1  18       72.66       81.84      7.38 o 
   1   1  18      147.16      154.35     14.02 o 
   2   1  18     1054.71     1068.05     41.23 o 
   3   1  18      814.50      826.28     37.54 o 
   4   1  18     1251.92     1287.88     53.54 o 
   5   1  18      828.68      842.58     38.56 o 
   6   1  18      337.22      363.85     27.36 o 
   7   1  18      105.31      106.90     13.64 o 
   8   1  18      159.17      130.14     17.90 o 
   9   1  18      157.87      174.04     18.51 o 
  -8   2  18        4.99       17.24      6.99 o 
  -7   2  18       95.76       84.92     11.15 o 
  -6   2  18      400.12      414.60     27.85 o 
  -5   2  18     3553.66     3374.78    116.45 o 
  -4   2  18      152.84      206.74     14.86 o 
  -3   2  18       20.09       32.10      6.81 o 
  -2   2  18      287.55      300.72     14.77 o 
  -1   2  18       97.72       83.45      8.01 o 
   0   2  18       63.98       75.49     10.13 o 
   1   2  18       98.70       92.21     10.86 o 
   2   2  18      286.22      299.67     17.02 o 
   3   2  18       19.03       33.35      7.61 o 
   4   2  18      153.83      164.09     14.73 o 
   5   2  18     3553.16     3581.99    116.62 o 
   6   2  18      399.30      387.68     24.17 o 
   7   2  18       93.63       84.77     14.35 o 
   8   2  18        5.08        9.53      5.68 o 
  -8   3  18       32.78       31.43      7.68 o 
  -7   3  18       17.97       22.08      9.39 o 
  -6   3  18      183.22      203.66     24.54 o 
  -5   3  18      348.97      357.88     36.22 o 
  -4   3  18     1044.84     1036.24     54.52 o 
  -3   3  18     2595.68     2381.18     69.34 o 
  -2   3  18      219.60      231.11     12.23 o 
  -1   3  18      198.22      198.80     19.06 o 
   0   3  18       14.53       17.82      5.15 o 
   1   3  18      198.21      191.96     10.90 o 
   2   3  18      222.50      256.06     14.19 o 
   3   3  18     2597.15     2576.68     80.16 o 
   4   3  18     1042.52     1073.53     41.71 o 
   5   3  18      344.68      348.08     19.66 o 
   6   3  18      179.06      184.38     14.45 o 
   7   3  18       18.57       21.56     10.15 o 
   8   3  18       32.90       25.25      9.43 o 
  -8   4  18      309.75      319.87     31.36 o 
  -7   4  18       46.62       49.29      9.96 o 
  -6   4  18       12.15        9.67      6.42 o 
  -5   4  18      179.95      197.68     23.98 o 
  -4   4  18       87.72       73.43     12.77 o 
  -3   4  18      729.12      702.00     34.68 o 
  -2   4  18      400.07      404.02     18.18 o 
  -1   4  18      140.35      145.51     13.13 o 
   0   4  18     4345.13     4326.84    148.30 o 
   1   4  18      140.85      153.05     10.62 o 
   2   4  18      403.54      442.30     20.23 o 
   3   4  18      729.38      743.84     36.35 o 
   4   4  18       87.52       87.94     12.85 o 
   5   4  18      178.57      165.71     17.51 o 
   6   4  18       11.88       12.22     10.98 o 
   7   4  18       46.46       19.99     10.29 o 
  -7   5  18       42.57       37.32     13.85 o 
  -6   5  18      259.44      279.41     59.56 o 
  -5   5  18      195.06      201.92     49.15 o 
  -4   5  18      183.57      198.08     20.63 o 
  -3   5  18      598.59      575.97     26.26 o 
  -2   5  18     1314.27     1261.08     54.51 o 
  -1   5  18       41.51       37.50      7.20 o 
   0   5  18       67.46       52.47      8.67 o 
   1   5  18       40.58       42.89      7.63 o 
   2   5  18     1313.43     1277.76     46.77 o 
   3   5  18      611.57      620.57     32.41 o 
   4   5  18      184.23      219.10     20.70 o 
   5   5  18      193.97      176.36     31.94 o 
   6   5  18      255.13      293.37     30.69 o 
  -7   6  18       16.50       15.04      8.31 o 
  -6   6  18      300.51      269.11    117.94 o 
  -5   6  18      467.88      417.94     38.83 o 
  -4   6  18      763.01      718.30     41.67 o 
  -3   6  18       78.19      101.45     16.17 o 
  -2   6  18       47.05       47.88     11.65 o 
  -1   6  18     1560.54     1502.55     77.78 o 
   0   6  18       23.58       48.10     11.41 o 
   1   6  18     1565.51     1584.86     77.31 o 
   2   6  18       46.22       46.34     13.17 o 
   3   6  18       80.13      112.37     16.50 o 
   4   6  18      763.65      714.31     79.10 o 
   5   6  18      476.03      462.73     68.65 o 
   6   6  18      301.59      295.80     27.53 o 
  -6   7  18        7.20       20.28      9.20 o 
  -5   7  18      128.85      104.93     19.50 o 
  -4   7  18      993.60      931.51     39.97 o 
  -3   7  18      169.59      200.39     15.23 o 
  -2   7  18      437.73      426.61     29.29 o 
  -1   7  18      102.87      107.44     13.78 o 
   0   7  18      171.01      155.59     16.65 o 
   1   7  18      105.62      112.98     15.00 o 
   2   7  18      439.01      437.24     28.81 o 
   3   7  18      167.23      213.99     36.28 o 
   4   7  18     1000.14      803.18    223.63 o 
   5   7  18      128.70      103.44     31.08 o 
   6   7  18        7.25        5.94      6.83 o 
  -5   8  18       13.37        2.03      4.18 o 
  -4   8  18       34.86       23.61      5.74 o 
  -3   8  18       12.71       13.85      6.58 o 
  -2   8  18        7.08       11.26      7.87 o 
  -1   8  18       59.14       56.82     12.01 o 
   0   8  18      257.98      243.91     17.43 o 
   1   8  18       59.72       60.95     10.85 o 
   2   8  18        6.46       12.84      7.80 o 
   3   8  18       13.20       14.21      7.19 o 
   4   8  18       34.23       44.93     12.96 o 
   5   8  18       13.99       24.94      9.30 o 
  -4   9  18      212.95      261.85     17.92 o 
  -3   9  18      236.01      293.67     15.80 o 
  -2   9  18       87.77       75.60     11.02 o 
  -1   9  18      202.46      211.80     19.09 o 
   0   9  18        4.84        5.33      4.51 o 
   1   9  18      202.30      230.73     25.45 o 
   2   9  18       84.86       64.32     20.49 o 
   3   9  18      241.09      307.14     21.64 o 
   4   9  18      208.86      286.95     37.13 o 
  -1  10  18        5.44        6.27      4.75 o 
   0  10  18       27.49       21.26     12.86 o 
   1  10  18        4.78        4.87      4.25 o 
   1   0  19      298.57      374.09     17.74 o 
   2   0  19        0.75        7.07      4.39 o 
   3   0  19     4542.44     4824.78    161.72 o 
   4   0  19     1121.95     1099.30     44.66 o 
   5   0  19     1655.83     1657.32     80.39 o 
   6   0  19        0.02       10.82      9.28 o 
   7   0  19       43.68       50.40      9.29 o 
   8   0  19       13.88       12.68      7.42 o 
  -8   1  19      150.76      168.31     14.86 o 
  -7   1  19        8.42       11.39      7.46 o 
  -6   1  19       73.48       79.55     12.53 o 
  -5   1  19      517.61      506.34     27.98 o 
  -4   1  19      940.46      993.82     53.46 o 
  -3   1  19     1360.30     1377.80     47.38 o 
  -2   1  19      322.78      357.66     14.43 o 
  -1   1  19     1132.30     1191.14     34.87 o 
   0   1  19        0.86        1.70      4.84 o 
   1   1  19     1121.20     1196.75     38.51 o 
   2   1  19      322.67      347.29     19.12 o 
   3   1  19     1370.21     1425.36     51.97 o 
   4   1  19      947.81     1018.88     49.16 o 
   5   1  19      518.86      534.16     33.83 o 
   6   1  19       74.06       77.10     12.21 o 
   7   1  19        8.50       13.40      6.99 o 
   8   1  19      149.77      126.78     11.73 o 
  -8   2  19      113.66      117.17     14.18 o 
  -7   2  19        1.83        0.98      6.46 o 
  -6   2  19      186.40      187.75     16.07 o 
  -5   2  19       11.11       12.39      9.47 o 
  -4   2  19      132.78      135.97     11.47 o 
  -3   2  19     1267.92     1198.57     40.19 o 
  -2   2  19      287.81      305.00     15.99 o 
  -1   2  19      880.51      916.44     27.67 o 
   0   2  19      667.00      734.48     24.85 o 
   1   2  19      885.64      908.28     44.21 o 
   2   2  19      286.77      328.80     31.33 o 
   3   2  19     1273.94     1219.93     51.02 o 
   4   2  19      131.22      113.32     14.66 o 
   5   2  19       10.68       19.21      6.66 o 
   6   2  19      186.44      210.35     17.50 o 
   7   2  19        1.70       12.45      7.97 o 
   8   2  19      111.05       94.89     18.23 o 
  -8   3  19       11.47       18.83      5.38 o 
  -7   3  19      134.02      166.77     31.89 o 
  -6   3  19       43.23       46.59     11.05 o 
  -5   3  19      147.89      145.03     16.51 o 
  -4   3  19      194.53      198.99     24.22 o 
  -3   3  19      122.79      133.34     15.77 o 
  -2   3  19      540.84      537.88     22.28 o 
  -1   3  19      526.09      534.48     37.04 o 
   0   3  19        4.36       -3.41      5.31 o 
   1   3  19      522.73      584.07     25.21 o 
   2   3  19      547.43      604.68     26.73 o 
   3   3  19      123.82      150.02     13.39 o 
   4   3  19      198.32      229.51     17.41 o 
   5   3  19      143.72      162.08     16.69 o 
   6   3  19       43.33       48.55      9.31 o 
   7   3  19      134.44      124.82     20.98 o 
   8   3  19       12.32       16.43      8.21 o 
  -8   4  19       46.04       32.19      7.91 o 
  -7   4  19      105.29       86.73     10.73 o 
  -6   4  19       45.77       33.71     14.98 o 
  -5   4  19       14.60       32.70     10.04 o 
  -4   4  19      444.95      413.39     28.75 o 
  -3   4  19      692.65      646.82     35.22 o 
  -2   4  19      287.95      271.99     16.78 o 
  -1   4  19      282.15      275.66     18.16 o 
   0   4  19        4.18        5.15      5.23 o 
   1   4  19      280.27      281.28     15.92 o 
   2   4  19      289.86      332.43     19.97 o 
   3   4  19      692.18      689.52     28.95 o 
   4   4  19      444.69      412.27     23.79 o 
   5   4  19       15.56       20.75      8.48 o 
   6   4  19       45.06       32.49     12.07 o 
   7   4  19      103.69       57.01     12.57 o 
  -7   5  19      343.60      329.30     19.17 o 
  -6   5  19      245.69      234.30     91.14 o 
  -5   5  19      171.25      114.10     18.16 o 
  -4   5  19      628.03      590.05     28.82 o 
  -3   5  19      233.33      236.08     17.48 o 
  -2   5  19      676.33      626.13     29.40 o 
  -1   5  19      511.88      530.82     23.58 o 
   0   5  19     1079.81     1147.43     39.98 o 
   1   5  19      506.37      509.79     28.91 o 
   2   5  19      676.29      694.37     37.57 o 
   3   5  19      232.22      258.90     33.18 o 
   4   5  19      630.92      646.66     37.87 o 
   5   5  19      171.46      185.04     19.39 o 
   6   5  19      246.00      219.80     24.85 o 
  -7   6  19       30.66       23.65      8.31 o 
  -6   6  19      108.73       84.11     39.59 o 
  -5   6  19       50.72       30.58     21.87 o 
  -4   6  19      205.35      206.66     42.17 o 
  -3   6  19      446.54      446.33     27.00 o 
  -2   6  19      425.93      423.95     24.56 o 
  -1   6  19      307.61      329.36     60.34 o 
   0   6  19        0.28        3.75      6.67 o 
   1   6  19      305.97      308.68     23.28 o 
   2   6  19      425.51      460.19     68.05 o 
   3   6  19      446.81      434.40     40.15 o 
   4   6  19      205.92      208.03     20.25 o 
   5   6  19       50.02       47.70     14.84 o 
   6   6  19      110.40       75.72     24.15 o 
  -6   7  19       46.57       33.65     16.53 o 
  -5   7  19      420.02      423.39     56.37 o 
  -4   7  19      191.90      190.08     13.41 o 
  -3   7  19      564.17      553.02     26.44 o 
  -2   7  19     1488.14     1479.16     61.10 o 
  -1   7  19       63.23       81.19     12.46 o 
   0   7  19      580.18      605.75     33.87 o 
   1   7  19       64.60       67.53     12.28 o 
   2   7  19     1487.85     1544.49     73.62 o 
   3   7  19      565.49      512.77     76.79 o 
   4   7  19      190.16      120.07     49.89 o 
   5   7  19      421.81      444.40     36.06 o 
   6   7  19       48.49       38.20      9.01 o 
  -5   8  19       35.41       30.48      9.10 o 
  -4   8  19      284.50      319.88     19.46 o 
  -3   8  19      191.44      208.36     13.37 o 
  -2   8  19      207.10      230.64     30.59 o 
  -1   8  19      253.78      222.69     21.65 o 
   0   8  19        1.78        2.15      5.38 o 
   1   8  19      253.72      260.96     19.52 o 
   2   8  19      204.48      221.77     23.57 o 
   3   8  19      193.48      186.21     18.81 o 
   4   8  19      285.16      324.02     47.83 o 
   5   8  19       34.26       23.65      8.51 o 
  -3   9  19      108.99      133.49     13.94 o 
  -2   9  19      105.18       90.76      9.21 o 
  -1   9  19      102.43       82.36      9.36 o 
   0   9  19      154.53      137.29     11.69 o 
   1   9  19      104.13       70.76     14.70 o 
   2   9  19      108.31       91.54     12.41 o 
   3   9  19      110.22      100.67     24.94 o 
   0   0  20      664.41      666.17     40.23 o 
   1   0  20      100.50      114.14     10.53 o 
   2   0  20       44.68       76.66     15.54 o 
   3   0  20     1300.48     1337.18     55.81 o 
   4   0  20       15.28       27.39      8.15 o 
   5   0  20       13.96       27.92      9.58 o 
   6   0  20      199.94      192.90     16.19 o 
   7   0  20      242.72      229.77     26.81 o 
   8   0  20       52.62       49.54      7.99 o 
  -8   1  20      120.35       98.47     19.23 o 
  -7   1  20      362.44      352.32     20.74 o 
  -6   1  20        1.15       -0.51      8.82 o 
  -5   1  20      948.46     1001.16     42.66 o 
  -4   1  20     1155.51     1160.93     53.29 o 
  -3   1  20     1948.54     2004.82     78.46 o 
  -2   1  20       36.43       43.58      6.55 o 
  -1   1  20     1441.26     1537.06     48.13 o 
   0   1  20       71.64       83.52      8.65 o 
   1   1  20     1444.16     1556.18     54.08 o 
   2   1  20       37.37       42.71      8.32 o 
   3   1  20     1942.11     2025.04     90.48 o 
   4   1  20     1146.59     1137.13     47.71 o 
   5   1  20      949.16     1021.47     50.41 o 
   6   1  20        0.97       13.34      9.26 o 
   7   1  20      360.49      323.93     25.54 o 
   8   1  20      117.14      112.50     14.34 o 
  -8   2  20       93.57       81.78     19.23 o 
  -7   2  20      253.13      238.75     16.19 o 
  -6   2  20      452.29      457.09     28.74 o 
  -5   2  20       59.78       61.67     10.13 o 
  -4   2  20      620.18      602.16     39.48 o 
  -3   2  20     2000.56     2087.46     65.58 o 
  -2   2  20      129.95      129.45      9.94 o 
  -1   2  20      128.43      152.52     11.67 o 
   0   2  20       31.96       48.26      7.15 o 
   1   2  20      129.36      169.93     15.71 o 
   2   2  20      129.95      129.40     12.67 o 
   3   2  20     1985.83     2050.88     80.56 o 
   4   2  20      613.11      590.78     34.52 o 
   5   2  20       60.04       58.94     10.20 o 
   6   2  20      452.75      472.93     39.26 o 
   7   2  20      252.47      226.75     70.20 o 
   8   2  20       91.78       68.00     13.76 o 
  -8   3  20       32.95       30.89      6.14 o 
  -7   3  20      306.50      352.13     18.89 o 
  -6   3  20       13.45       12.59      9.40 o 
  -5   3  20      381.35      364.45     22.65 o 
  -4   3  20       33.62       30.89      9.42 o 
  -3   3  20      461.79      462.47     26.24 o 
  -2   3  20       30.04       24.20      6.08 o 
  -1   3  20       90.50       79.75      9.89 o 
   0   3  20        4.80       13.61      5.55 o 
   1   3  20       91.16       90.97     11.57 o 
   2   3  20       31.21       27.51      7.32 o 
   3   3  20      461.42      500.77     29.23 o 
   4   3  20       33.08       42.22      8.21 o 
   5   3  20      380.33      385.94     25.51 o 
   6   3  20       13.55       13.89      7.11 o 
   7   3  20      305.83      323.53     31.10 o 
   8   3  20       33.12       24.05      7.82 o 
  -7   4  20      221.99      248.11     38.48 o 
  -6   4  20      181.32      213.66     26.27 o 
  -5   4  20       33.84       41.68     10.43 o 
  -4   4  20       33.57       34.77     15.49 o 
  -3   4  20       39.71       45.14      9.39 o 
  -2   4  20      106.35      117.20     16.15 o 
  -1   4  20       89.10       67.75     16.86 o 
   0   4  20      819.45      765.54     38.79 o 
   1   4  20       88.60       80.61     15.76 o 
   2   4  20      109.03      101.46     14.61 o 
   3   4  20       40.27       31.58      8.00 o 
   4   4  20       34.24       39.27      8.17 o 
   5   4  20       34.13       38.92     11.97 o 
   6   4  20      186.55      188.74     64.40 o 
   7   4  20      225.81      193.96     18.61 o 
  -7   5  20       27.71       20.15     11.33 o 
  -6   5  20      150.07       89.80     24.55 o 
  -5   5  20       19.76       11.76      9.02 o 
  -4   5  20      512.55      476.14     24.76 o 
  -3   5  20      866.42      841.81     42.08 o 
  -2   5  20      186.42      160.04     17.42 o 
  -1   5  20      104.58       85.73     12.49 o 
   0   5  20       12.26       11.65      7.27 o 
   1   5  20      106.30      104.34     11.06 o 
   2   5  20      184.77      170.30     18.80 o 
   3   5  20      866.60      926.68     43.06 o 
   4   5  20      517.48      560.10     33.24 o 
   5   5  20       19.28       21.41      9.90 o 
   6   5  20      149.60      115.02     29.50 o 
  -6   6  20       62.03       62.55     13.06 o 
  -5   6  20      172.48      167.70     79.69 o 
  -4   6  20       55.60       50.25     12.67 o 
  -3   6  20      169.96      142.08     16.96 o 
  -2   6  20      225.38      233.97     19.43 o 
  -1   6  20      546.11      535.11     36.66 o 
   0   6  20        0.51       -6.30      7.33 o 
   1   6  20      545.84      559.07     32.29 o 
   2   6  20      223.74      268.68     29.51 o 
   3   6  20      173.11      172.14     19.64 o 
   4   6  20       57.53       48.78     10.95 o 
   5   6  20      172.64      192.34     24.25 o 
   6   6  20       60.45       52.95     11.38 o 
  -5   7  20      317.90      355.15     28.72 o 
  -4   7  20      108.20       70.35     31.47 o 
  -3   7  20      208.81      257.90     16.32 o 
  -2   7  20      231.13      289.24     20.90 o 
  -1   7  20       42.88       38.98      9.52 o 
   0   7  20     1511.86     1469.22     69.98 o 
   1   7  20       44.07       48.06      9.34 o 
   2   7  20      229.28      271.31     28.30 o 
   3   7  20      210.88      261.62     33.31 o 
   4   7  20      109.02       95.93     40.04 o 
   5   7  20      321.04      358.13     29.71 o 
  -4   8  20       82.66       47.27     24.99 o 
  -3   8  20      362.43      352.05     16.73 o 
  -2   8  20      172.51      177.34     14.12 o 
  -1   8  20        1.77        8.62      5.33 o 
   0   8  20      414.32      407.71     23.67 o 
   1   8  20        2.11        1.53      5.70 o 
   2   8  20      170.13      195.12     59.30 o 
   3   8  20      359.22      355.17     46.85 o 
   4   8  20       83.44       93.83     15.34 o 
  -3   9  20      172.45      193.60     11.36 o 
  -2   9  20      345.91      371.10     16.49 o 
  -1   9  20      127.27      124.17     28.36 o 
   0   9  20        1.85        1.75      3.55 o 
   1   9  20      127.27      135.20     24.60 o 
   2   9  20      343.60      384.66     22.04 o 
   3   9  20      170.15      261.47     34.16 o 
   1   0  21      182.39      234.11     17.43 o 
   2   0  21      120.56      130.12     11.88 o 
   3   0  21       50.77       66.97     11.69 o 
   4   0  21       72.61       60.11     13.82 o 
   5   0  21     1327.57     1435.18     58.57 o 
   6   0  21      347.85      377.87     30.50 o 
   7   0  21      256.21      269.92     21.28 o 
   8   0  21       67.98       74.29     10.14 o 
  -8   1  21        9.95       19.13      9.75 o 
  -7   1  21       13.06       20.58      8.91 o 
  -6   1  21       61.42       45.85      9.55 o 
  -5   1  21      132.51      158.64     17.20 o 
  -4   1  21      120.54      118.29     15.72 o 
  -3   1  21     1789.38     1797.81     74.95 o 
  -2   1  21       84.96       96.92      9.31 o 
  -1   1  21       45.23       54.56      9.38 o 
   0   1  21      429.04      482.86     21.27 o 
   1   1  21       45.57       41.67      8.00 o 
   2   1  21       85.40       87.78     12.54 o 
   3   1  21     1785.15     1807.38     73.82 o 
   4   1  21      119.72      125.83     19.46 o 
   5   1  21      130.28      139.78     17.34 o 
   6   1  21       62.80       63.50     10.31 o 
   7   1  21       13.90       10.75      7.38 o 
   8   1  21       11.52        9.97      5.62 o 
  -8   2  21       49.62       30.32      7.17 o 
  -7   2  21        0.32        3.05      6.40 o 
  -6   2  21       87.89      110.08     14.11 o 
  -5   2  21      323.26      296.72     24.52 o 
  -4   2  21      725.31      720.75     35.49 o 
  -3   2  21       61.50       67.03     10.37 o 
  -2   2  21      815.02      866.52     33.40 o 
  -1   2  21     1412.52     1390.59     44.56 o 
   0   2  21      130.62      164.94     14.61 o 
   1   2  21     1401.95     1420.73     52.49 o 
   2   2  21      822.64      905.29     45.39 o 
   3   2  21       58.65       59.31     11.73 o 
   4   2  21      720.36      761.90     38.95 o 
   5   2  21      322.01      325.12     23.17 o 
   6   2  21       87.08       92.34     20.90 o 
   7   2  21        0.33        0.10      6.64 o 
   8   2  21       49.20       25.93     15.74 o 
  -7   3  21       44.86       44.10      7.24 o 
  -6   3  21      242.74      241.19     23.18 o 
  -5   3  21      406.37      410.67     38.77 o 
  -4   3  21      339.09      338.88     21.45 o 
  -3   3  21      471.40      459.69     24.11 o 
  -2   3  21     1262.65     1100.11     59.11 o 
  -1   3  21      484.86      495.69     29.98 o 
   0   3  21      948.30      898.80     35.96 o 
   1   3  21      482.66      513.79     23.36 o 
   2   3  21     1262.91     1246.98     57.07 o 
   3   3  21      468.12      485.43     23.82 o 
   4   3  21      341.17      386.52     33.28 o 
   5   3  21      405.92      372.17     25.90 o 
   6   3  21      242.66      232.22     23.22 o 
   7   3  21       43.23       15.14     15.54 o 
  -7   4  21       25.90       21.69      7.26 o 
  -6   4  21      385.34      385.41     23.18 o 
  -5   4  21      200.15      182.64     21.25 o 
  -4   4  21      334.55      345.20     27.78 o 
  -3   4  21      385.48      379.84     45.05 o 
  -2   4  21      902.89      905.57     62.57 o 
  -1   4  21      386.50      411.80     32.27 o 
   0   4  21       13.33       17.04      8.78 o 
   1   4  21      386.72      397.17     24.24 o 
   2   4  21      904.82      952.56     42.93 o 
   3   4  21      387.19      394.68     25.55 o 
   4   4  21      337.14      378.96     36.86 o 
   5   4  21      198.58      159.79     24.98 o 
   6   4  21      383.89      380.89     34.22 o 
  -7   5  21       77.96       51.96     16.53 o 
  -6   5  21       64.15       50.97     10.61 o 
  -5   5  21       54.30       34.73     10.24 o 
  -4   5  21      214.65      172.25     20.85 o 
  -3   5  21      513.72      477.49     33.68 o 
  -2   5  21      337.25      312.80     23.75 o 
  -1   5  21      275.48      283.44     16.97 o 
   0   5  21       32.26       11.37      7.76 o 
   1   5  21      276.36      290.66     21.13 o 
   2   5  21      337.23      373.99     37.07 o 
   3   5  21      511.34      523.79     29.69 o 
   4   5  21      212.49      212.74     20.11 o 
   5   5  21       56.04       52.43     14.00 o 
   6   5  21       64.57       44.04     11.88 o 
  -6   6  21       71.72       63.64     11.98 o 
  -5   6  21       62.77       25.94     21.62 o 
  -4   6  21      134.50       70.57     28.11 o 
  -3   6  21       13.33       19.46      8.45 o 
  -2   6  21     1192.29     1029.57    123.49 o 
  -1   6  21      281.25      269.42     27.04 o 
   0   6  21      870.49      895.17     45.43 o 
   1   6  21      281.82      289.71     32.69 o 
   2   6  21     1185.78     1153.46     74.39 o 
   3   6  21       14.10       27.63     10.17 o 
   4   6  21      137.14      147.81     29.35 o 
   5   6  21       65.05       57.60     23.95 o 
   6   6  21       71.47       63.14     11.28 o 
  -5   7  21       84.46       67.30     12.37 o 
  -4   7  21       33.28       28.40     14.94 o 
  -3   7  21       58.80       45.83     16.27 o 
  -2   7  21      215.74      197.25     16.46 o 
  -1   7  21      302.76      304.23     17.74 o 
   0   7  21      572.59      555.22     26.89 o 
   1   7  21      305.71      312.37     30.40 o 
   2   7  21      217.02      195.91     31.87 o 
   3   7  21       57.94       56.44     21.13 o 
   4   7  21       31.91       24.89     15.44 o 
   5   7  21       83.54       82.94     23.06 o 
  -4   8  21      158.28      141.27     25.74 o 
  -3   8  21      238.06      252.20     12.40 o 
  -2   8  21      282.11      296.75     16.80 o 
  -1   8  21       82.51       75.73      9.82 o 
   0   8  21        0.05        3.57      5.95 o 
   1   8  21       81.33       64.61     10.60 o 
   2   8  21      283.86      294.33     23.61 o 
   3   8  21      240.72      268.10     20.53 o 
   4   8  21      159.45      202.75     19.50 o 
  -2   9  21       51.97       35.93      8.56 o 
  -1   9  21       19.56       16.01      5.34 o 
   0   9  21       91.80       87.99     15.21 o 
   1   9  21       20.27       12.20      7.47 o 
   2   9  21       50.33       29.40      5.76 o 
   0   0  22      252.63      326.25     30.06 o 
   1   0  22      148.98      149.65     13.55 o 
   2   0  22      503.31      537.27     26.38 o 
   3   0  22      146.00      207.83     21.15 o 
   4   0  22        4.39        5.08      7.00 o 
   5   0  22      849.07      957.73     48.12 o 
   6   0  22        1.25        6.63      7.44 o 
   7   0  22       48.14       52.74     12.91 o 
  -7   1  22      187.96      179.37     33.93 o 
  -6   1  22       80.16       68.54     13.38 o 
  -5   1  22      420.40      471.57     34.38 o 
  -4   1  22      233.53      236.23     22.14 o 
  -3   1  22      776.54      753.83     36.06 o 
  -2   1  22       94.52      101.38     10.02 o 
  -1   1  22       66.87       76.72      9.37 o 
   0   1  22      693.21      797.58     40.71 o 
   1   1  22       68.71       63.87      8.83 o 
   2   1  22       97.32      106.32     12.42 o 
   3   1  22      785.02      777.29     42.79 o 
   4   1  22      233.47      213.62     20.28 o 
   5   1  22      420.68      475.10     27.38 o 
   6   1  22       79.84       81.35     13.08 o 
   7   1  22      189.10      232.22     18.73 o 
  -7   2  22      105.01       89.36     10.74 o 
  -6   2  22       46.14       39.99     11.97 o 
  -5   2  22      357.53      327.16     22.41 o 
  -4   2  22      210.46      244.94     29.60 o 
  -3   2  22      784.97      784.67     43.63 o 
  -2   2  22      362.21      367.24     18.71 o 
  -1   2  22       20.65       30.58      7.73 o 
   0   2  22     1205.44     1134.99     40.32 o 
   1   2  22       21.47       21.94      7.88 o 
   2   2  22      360.33      364.69     22.85 o 
   3   2  22      787.49      870.12     40.35 o 
   4   2  22      210.82      215.58     17.21 o 
   5   2  22      358.66      366.97     22.22 o 
   6   2  22       45.87       50.41      9.59 o 
   7   2  22      107.63       64.36     16.63 o 
  -7   3  22       53.67       51.18      9.65 o 
  -6   3  22      287.18      256.42     19.15 o 
  -5   3  22       34.96       28.03      8.54 o 
  -4   3  22       22.11       25.68      9.83 o 
  -3   3  22     1352.85     1305.46     62.25 o 
  -2   3  22     1562.85     1477.83     58.28 o 
  -1   3  22      398.26      403.71     21.07 o 
   0   3  22       21.94       44.20      9.85 o 
   1   3  22      396.73      423.13     23.55 o 
   2   3  22     1561.91     1560.03     53.30 o 
   3   3  22     1354.81     1289.18     54.53 o 
   4   3  22       21.82       30.53      7.90 o 
   5   3  22       35.94       30.39      7.44 o 
   6   3  22      289.07      311.95     36.10 o 
   7   3  22       54.92       38.99     17.62 o 
  -7   4  22       35.08       14.50      5.18 o 
  -6   4  22      145.82      177.45     28.39 o 
  -5   4  22      307.56      306.35     26.92 o 
  -4   4  22      165.70      168.30     20.72 o 
  -3   4  22      446.31      439.46     29.07 o 
  -2   4  22     1589.56     1488.85     79.20 o 
  -1   4  22      900.37      811.53     38.43 o 
   0   4  22     2030.22     1899.67     81.22 o 
   1   4  22      900.10      855.18     43.86 o 
   2   4  22     1601.63     1555.54     79.20 o 
   3   4  22      448.25      447.56     27.70 o 
   4   4  22      165.10      174.41     46.21 o 
   5   4  22      305.09      335.38     34.02 o 
   6   4  22      143.19      141.35     38.85 o 
  -6   5  22      121.65       76.79     20.44 o 
  -5   5  22       38.72       19.47      6.96 o 
  -4   5  22      164.83      119.02     17.29 o 
  -3   5  22       44.48       42.60      9.66 o 
  -2   5  22      203.24      169.21     17.32 o 
  -1   5  22      547.87      496.36     28.55 o 
   0   5  22       49.94       44.65     10.52 o 
   1   5  22      545.99      555.92     34.94 o 
   2   5  22      204.63      245.20     19.44 o 
   3   5  22       42.46       43.14     16.51 o 
   4   5  22      167.27      196.32     25.06 o 
   5   5  22       37.27       23.47      8.36 o 
   6   5  22      121.58      150.85     17.22 o 
  -5   6  22       85.73       38.37     18.90 o 
  -4   6  22       80.17       20.44     14.15 o 
  -3   6  22       37.93       30.67      8.91 o 
  -2   6  22       88.23       70.21     15.58 o 
  -1   6  22        3.18        4.76      7.70 o 
   0   6  22      110.60       98.57     12.00 o 
   1   6  22        3.18       19.35     10.34 o 
   2   6  22       88.78       75.94     13.89 o 
   3   6  22       38.23       39.28     18.31 o 
   4   6  22       79.38       50.70     15.19 o 
   5   6  22       85.76       83.63     15.04 o 
  -5   7  22      162.28      100.29     20.89 o 
  -4   7  22       20.46        9.47      9.25 o 
  -3   7  22       70.75       38.79      8.86 o 
  -2   7  22       20.03       19.52      7.66 o 
  -1   7  22       35.74       30.50      8.25 o 
   0   7  22       72.17       44.77     13.33 o 
   1   7  22       36.46       42.51     17.35 o 
   2   7  22       18.80       26.32      8.47 o 
   3   7  22       69.48       45.94     18.21 o 
   4   7  22       20.39       20.23      5.87 o 
   5   7  22      160.83      225.82     31.19 o 
  -3   8  22       13.32       11.40      6.14 o 
  -2   8  22      141.20      157.68      9.70 o 
  -1   8  22      128.23       97.80     10.79 o 
   0   8  22        5.62       11.26      6.50 o 
   1   8  22      128.40       99.12     13.89 o 
   2   8  22      141.56      162.70     13.50 o 
   3   8  22       12.21       13.96      6.78 o 
   1   0  23        0.97        4.54      7.36 o 
   2   0  23        0.61       -2.76      4.93 o 
   3   0  23      354.91      407.86     25.61 o 
   4   0  23       33.64       26.76     10.09 o 
   5   0  23     1195.30     1273.40     58.75 o 
   6   0  23      151.76      148.90     23.55 o 
   7   0  23       33.03       32.26      8.57 o 
  -7   1  23      109.82      102.23     12.70 o 
  -6   1  23       29.14       32.90     12.67 o 
  -5   1  23      118.82      109.41     20.23 o 
  -4   1  23      121.23      145.78     15.42 o 
  -3   1  23      399.64      479.63     37.57 o 
  -2   1  23      446.21      468.89     26.02 o 
  -1   1  23      164.95      229.98     14.78 o 
   0   1  23      240.51      248.03     16.07 o 
   1   1  23      164.55      226.30     26.07 o 
   2   1  23      451.76      490.36     30.88 o 
   3   1  23      406.62      478.58     31.20 o 
   4   1  23      122.51      146.22     18.03 o 
   5   1  23      119.57      138.42     17.29 o 
   6   1  23       29.12       47.50     11.03 o 
   7   1  23      112.01      114.28     20.39 o 
  -7   2  23      235.24      268.07     24.85 o 
  -6   2  23      138.81       97.77     21.73 o 
  -5   2  23      280.28      279.72     24.40 o 
  -4   2  23        3.72       -0.48      6.61 o 
  -3   2  23      314.25      297.84     21.78 o 
  -2   2  23       58.13       60.63      9.23 o 
  -1   2  23      463.32      462.88     22.74 o 
   0   2  23       43.01       39.25      8.79 o 
   1   2  23      465.13      488.09     23.78 o 
   2   2  23       58.44       65.79     10.24 o 
   3   2  23      313.98      323.37     19.43 o 
   4   2  23        3.71       10.66      7.59 o 
   5   2  23      281.85      319.59     31.27 o 
   6   2  23      139.47      101.82     14.54 o 
   7   2  23      236.87      310.23     27.03 o 
  -7   3  23      236.18      222.50     99.82 o 
  -6   3  23       14.43        9.10      7.48 o 
  -5   3  23      104.60       79.69      9.82 o 
  -4   3  23       42.59       51.80     12.02 o 
  -3   3  23      335.42      323.19     25.94 o 
  -2   3  23       32.82       42.32     12.91 o 
  -1   3  23      914.28      813.00     44.45 o 
   0   3  23      542.13      525.65     31.27 o 
   1   3  23      905.84      791.40     35.14 o 
   2   3  23       34.30       31.41      8.37 o 
   3   3  23      333.47      330.87     23.30 o 
   4   3  23       43.99       52.98      9.62 o 
   5   3  23      106.11      103.01     13.38 o 
   6   3  23       13.90       24.34      7.41 o 
  -6   4  23      101.18       67.11     12.69 o 
  -5   4  23      134.98      110.97     17.42 o 
  -4   4  23        5.13        0.15      7.82 o 
  -3   4  23      212.50      214.44     52.17 o 
  -2   4  23      385.22      451.95     43.42 o 
  -1   4  23      291.88      288.35     24.18 o 
   0   4  23     1397.94     1389.68     57.15 o 
   1   4  23      289.49      308.85     27.75 o 
   2   4  23      386.86      429.66     27.03 o 
   3   4  23      211.36      201.28     25.50 o 
   4   4  23        4.98       10.60      5.70 o 
   5   4  23      135.28      131.32     19.12 o 
   6   4  23      101.44       63.27     11.88 o 
  -6   5  23       19.96       17.52      6.93 o 
  -5   5  23       88.12       46.67     11.60 o 
  -4   5  23       51.80       32.88      8.86 o 
  -3   5  23       96.52       66.58      9.43 o 
  -2   5  23       39.93       29.30     10.48 o 
  -1   5  23     1145.08     1169.73     61.71 o 
   0   5  23      746.70      766.19     41.32 o 
   1   5  23     1152.34     1210.75     64.04 o 
   2   5  23       39.06       49.66     10.85 o 
   3   5  23       93.57       70.27     10.97 o 
   4   5  23       50.85       45.72     11.62 o 
   5   5  23       91.48      104.62     17.52 o 
   6   5  23       18.68       18.60     13.26 o 
  -5   6  23        6.90       10.98      7.03 o 
  -4   6  23       60.20       39.40     16.52 o 
  -3   6  23      261.06      247.30     71.84 o 
  -2   6  23        3.53        8.92      6.83 o 
  -1   6  23      199.32      172.05     15.30 o 
   0   6  23        0.13        9.99     20.58 o 
   1   6  23      196.62      239.30     22.65 o 
   2   6  23        3.64        9.02      7.62 o 
   3   6  23      259.56      301.33     69.95 o 
   4   6  23       59.65       66.28     36.12 o 
   5   6  23        6.76        1.98      6.53 o 
  -4   7  23       14.74       19.10     12.96 o 
  -3   7  23       50.79       31.62      7.03 o 
  -2   7  23       57.05       29.86     16.82 o 
  -1   7  23       82.45       69.76     17.86 o 
   0   7  23       65.81       79.90     18.85 o 
   1   7  23       83.24       81.98     11.93 o 
   2   7  23       56.37       54.75      9.83 o 
   3   7  23       50.25       36.54     10.29 o 
   4   7  23       15.40       22.46      9.30 o 
  -2   8  23       34.54       23.65     14.55 o 
  -1   8  23      160.23      111.57     26.53 o 
   0   8  23      161.38      157.38     15.14 o 
   1   8  23      159.78      168.98     13.18 o 
   2   8  23       33.92       33.50      8.34 o 
   0   0  24      454.70      562.15     37.29 o 
   1   0  24      850.64      904.17     38.61 o 
   2   0  24       33.88       52.49      9.62 o 
   3   0  24       36.93       45.33     11.78 o 
   4   0  24      466.17      472.12     28.28 o 
   5   0  24       32.42       43.58      9.19 o 
   6   0  24      316.17      306.25     18.29 o 
   7   0  24      321.10      365.57     33.28 o 
  -7   1  24       33.91       25.41      7.38 o 
  -6   1  24       28.78       27.41      8.56 o 
  -5   1  24       28.27       35.85     10.80 o 
  -4   1  24      113.76      139.94     23.11 o 
  -3   1  24      166.27      220.88     35.34 o 
  -2   1  24     1088.74     1106.91     41.82 o 
  -1   1  24      452.65      429.03     19.98 o 
   0   1  24      251.96      288.89     26.87 o 
   1   1  24      453.05      415.59     28.99 o 
   2   1  24     1093.53     1114.51     53.10 o 
   3   1  24      169.88      196.33     20.57 o 
   4   1  24      112.23      111.89     24.16 o 
   5   1  24       28.81       31.93      8.09 o 
   6   1  24       28.08       27.31      8.30 o 
   7   1  24       34.06       36.51      7.59 o 
  -7   2  24       23.02       19.80      6.46 o 
  -6   2  24      207.88      212.86     25.44 o 
  -5   2  24       77.59       72.66     13.05 o 
  -4   2  24       24.34       13.63      8.78 o 
  -3   2  24      188.49      159.86     50.88 o 
  -2   2  24       46.64       58.52     11.77 o 
  -1   2  24      142.11      149.13     18.02 o 
   0   2  24      124.09      197.43     21.09 o 
   1   2  24      139.19      137.17     15.57 o 
   2   2  24       47.61       56.84     10.06 o 
   3   2  24      188.28      188.37     20.29 o 
   4   2  24       23.11       22.61      7.01 o 
   5   2  24       78.19       69.52     10.21 o 
   6   2  24      207.66      187.42     16.95 o 
   7   2  24       22.26       14.74      7.82 o 
  -6   3  24       29.55       22.91      7.51 o 
  -5   3  24      363.23      385.97     43.43 o 
  -4   3  24        2.39        1.82      6.38 o 
  -3   3  24       93.57      108.92     15.01 o 
  -2   3  24      595.75      566.49     32.26 o 
  -1   3  24      290.40      266.65     19.52 o 
   0   3  24      659.99      657.44     29.55 o 
   1   3  24      293.01      296.56     22.11 o 
   2   3  24      594.38      601.51     33.54 o 
   3   3  24       94.23      111.61     11.77 o 
   4   3  24        2.45        7.41      6.38 o 
   5   3  24      356.87      367.80     29.48 o 
   6   3  24       30.61       18.30      7.92 o 
  -6   4  24       69.48       37.89      8.57 o 
  -5   4  24        3.69        9.83      6.90 o 
  -4   4  24       12.19       16.33     11.38 o 
  -3   4  24       91.91       88.68     14.45 o 
  -2   4  24     1286.43     1321.50     69.76 o 
  -1   4  24     1001.28      957.08     49.53 o 
   0   4  24      119.46      179.94     22.16 o 
   1   4  24     1003.68      986.74     44.75 o 
   2   4  24     1279.27     1273.99     57.49 o 
   3   4  24       90.40      105.92     14.62 o 
   4   4  24       11.36       24.47      8.91 o 
   5   4  24        4.36        7.00      5.12 o 
   6   4  24       70.61       27.71     15.34 o 
  -5   5  24      127.87      128.13     39.39 o 
  -4   5  24      444.12      429.77     27.48 o 
  -3   5  24       63.90       60.76     11.71 o 
  -2   5  24      157.83      116.51     19.40 o 
  -1   5  24      148.89      135.20     15.55 o 
   0   5  24      326.24      348.79     25.66 o 
   1   5  24      149.37      176.73     22.97 o 
   2   5  24      156.75      151.30     20.63 o 
   3   5  24       62.70       74.23     10.63 o 
   4   5  24      440.80      535.22     28.31 o 
   5   5  24      129.13      124.52     29.70 o 
  -4   6  24      136.02      144.13     15.84 o 
  -3   6  24       44.17       21.64      8.42 o 
  -2   6  24       40.77       39.68     13.95 o 
  -1   6  24      168.77      184.36     22.04 o 
   0   6  24       87.65       51.92     12.86 o 
   1   6  24      169.33      209.70     23.61 o 
   2   6  24       41.01       32.95     16.05 o 
   3   6  24       45.48       43.63      9.68 o 
   4   6  24      135.22      153.96     15.30 o 
   5   6  24       48.34       61.66     18.80 o 
  -3   7  24       39.90       19.64      6.55 o 
  -2   7  24       41.50       29.19     10.69 o 
  -1   7  24      417.72      494.91     39.13 o 
   0   7  24       24.75       49.00     30.38 o 
   1   7  24      416.99      485.39     26.30 o 
   2   7  24       42.68       41.55     10.20 o 
   3   7  24       37.36       22.92      6.56 o 
  -1   8  24       17.00       18.90      8.02 o 
   0   8  24       56.06       55.72     11.18 o 
   1   8  24       17.70       24.02      6.09 o 
   1   0  25        4.83       14.27      6.11 o 
   2   0  25       41.71       76.57     10.93 o 
   3   0  25       33.71       37.27     12.21 o 
   4   0  25      514.27      487.41     31.90 o 
   5   0  25        2.00        8.07      6.09 o 
   6   0  25      349.57      437.37     23.86 o 
  -6   1  25       85.38       65.00     14.25 o 
  -5   1  25       12.51       14.36     10.09 o 
  -4   1  25      484.66      469.26     33.59 o 
  -3   1  25      392.26      390.43     25.10 o 
  -2   1  25      116.86      142.98     14.46 o 
  -1   1  25      249.78      218.20     20.43 o 
   0   1  25      165.57      161.29     15.30 o 
   1   1  25      249.21      214.60     18.33 o 
   2   1  25      116.49      144.29     14.41 o 
   3   1  25      386.88      427.61     29.29 o 
   4   1  25      487.07      513.42     27.34 o 
   5   1  25       12.22       11.07      5.94 o 
   6   1  25       85.59       63.72      8.71 o 
  -6   2  25      405.59        8.70      5.95 o 
  -5   2  25       28.02       37.67     16.86 o 
  -4   2  25      173.73      183.48     23.95 o 
  -3   2  25       72.40       81.34     17.92 o 
  -2   2  25       14.85       21.98      7.05 o 
  -1   2  25       11.38        9.49      6.75 o 
   0   2  25      200.91      138.44     15.85 o 
   1   2  25       11.91       12.97      7.74 o 
   2   2  25       14.66       19.89      7.49 o 
   3   2  25       73.48       71.20      9.70 o 
   4   2  25      175.30      138.56     20.98 o 
   5   2  25       27.45       25.51      8.80 o 
   6   2  25      406.54      653.54     70.14 o 
  -6   3  25       30.50       29.16     12.07 o 
  -5   3  25       76.19       57.60     14.75 o 
  -4   3  25       55.83       52.16     24.10 o 
  -3   3  25       40.34       32.96     10.89 o 
  -2   3  25      320.25      341.23     26.93 o 
  -1   3  25      131.94      123.27     13.78 o 
   0   3  25      159.12      178.09     17.30 o 
   1   3  25      134.54      133.19     12.75 o 
   2   3  25      318.49      384.09     21.58 o 
   3   3  25       40.41       40.81      8.02 o 
   4   3  25       56.70       60.98      9.78 o 
   5   3  25       74.39       71.09      8.12 o 
   6   3  25       30.25       13.58      6.34 o 
  -5   4  25       80.92       56.81     21.48 o 
  -4   4  25      118.70       86.71     29.20 o 
  -3   4  25       55.27       54.56     11.39 o 
  -2   4  25       28.20       39.93     19.39 o 
  -1   4  25      186.47      158.42     28.61 o 
   0   4  25       13.61       10.52      7.05 o 
   1   4  25      188.06      215.60     19.77 o 
   2   4  25       28.05       25.68     14.15 o 
   3   4  25       56.10       61.06     11.62 o 
   4   4  25      116.27      110.79     17.27 o 
   5   4  25       81.94       55.51     12.53 o 
  -5   5  25       67.24       36.72     15.54 o 
  -4   5  25       34.77       21.36      5.83 o 
  -3   5  25       86.20       50.30     11.59 o 
  -2   5  25      153.50      128.61     15.22 o 
  -1   5  25       21.52       25.89      7.38 o 
   0   5  25        2.68        5.31      5.83 o 
   1   5  25       21.73       17.93     10.27 o 
   2   5  25      155.11      201.07     26.67 o 
   3   5  25       84.24       81.81     18.12 o 
   4   5  25       33.73       35.77      7.99 o 
   5   5  25       66.04       96.99     14.15 o 
  -3   6  25      177.47      131.59     33.26 o 
  -2   6  25       20.14       26.72     19.49 o 
  -1   6  25       13.27       27.95     13.22 o 
   0   6  25        4.77       15.14     10.14 o 
   1   6  25       13.57       14.00     14.15 o 
   2   6  25       21.14       24.91      7.92 o 
   3   6  25      177.24      193.23     23.31 o 
   4   6  25       42.02       49.78     11.68 o 
  -2   7  25       64.75       29.29     16.33 o 
  -1   7  25       50.26       26.32     10.59 o 
   0   7  25      139.47      126.83     33.41 o 
   1   7  25       51.42       36.59     11.97 o 
   2   7  25       64.31       62.54     18.66 o 
   3   7  25      136.14      195.61     18.71 o 
   0   0  26       99.43       54.86     18.71 o 
   1   0  26      277.83      237.35     26.40 o 
   2   0  26      780.54      713.72     32.57 o 
   3   0  26        1.15       11.37      8.10 o 
   4   0  26        5.82        4.61      5.82 o 
   5   0  26      103.08       83.09     13.59 o 
   6   0  26      288.53      292.34     23.75 o 
  -6   1  26       33.68       25.65      7.63 o 
  -5   1  26      374.80      431.22     34.57 o 
  -4   1  26       50.14       32.66     10.78 o 
  -3   1  26       78.31       77.55     14.63 o 
  -2   1  26       67.24       38.17     12.59 o 
  -1   1  26       41.37       43.79      8.53 o 
   0   1  26       28.26       25.60      8.17 o 
   1   1  26       41.58       33.07      8.68 o 
   2   1  26       67.11       63.11      8.99 o 
   3   1  26       76.38       77.65     11.16 o 
   4   1  26       50.45       36.38     10.56 o 
   5   1  26      374.00      422.83     25.72 o 
   6   1  26       33.42       32.45      7.62 o 
  -6   2  26       11.75       15.60      7.97 o 
  -5   2  26       35.50       36.05     12.32 o 
  -4   2  26       98.09      113.15     15.14 o 
  -3   2  26       14.32       19.35      9.38 o 
  -2   2  26      208.83      225.02     25.38 o 
  -1   2  26       51.53       89.27     13.28 o 
   0   2  26       22.64       45.06      9.31 o 
   1   2  26       51.51       68.52     10.73 o 
   2   2  26      206.06      201.37     21.59 o 
   3   2  26       14.24       15.63      6.30 o 
   4   2  26       95.71      118.82     13.09 o 
   5   2  26       35.95       34.08      6.54 o 
   6   2  26       11.87       13.36     13.56 o 
  -5   3  26      115.26      102.15     17.02 o 
  -4   3  26       15.14       12.35      7.18 o 
  -3   3  26        9.67       21.80      9.36 o 
  -2   3  26       41.41       52.80     10.12 o 
  -1   3  26       29.27       35.94     11.23 o 
   0   3  26       53.93       75.88     11.18 o 
   1   3  26       28.46       24.57      8.59 o 
   2   3  26       41.27       59.53     10.06 o 
   3   3  26        9.25       15.34      6.70 o 
   4   3  26       15.37       12.43      6.81 o 
   5   3  26      117.11       89.04     12.04 o 
  -5   4  26       19.97       20.29      8.31 o 
  -4   4  26        7.60       12.67      9.20 o 
  -3   4  26       58.39       36.98     10.71 o 
  -2   4  26       48.73       38.14     10.77 o 
  -1   4  26      307.81      317.94     21.02 o 
   0   4  26      163.64      159.46     15.23 o 
   1   4  26      306.39      310.06     34.06 o 
   2   4  26       47.59       50.26      9.34 o 
   3   4  26       57.47       62.27     13.60 o 
   4   4  26        7.23       11.82      5.80 o 
   5   4  26       20.70       19.51      6.54 o 
  -3   5  26       58.45       31.60      7.38 o 
  -2   5  26       51.01       38.21     15.53 o 
  -1   5  26       13.48       13.72      7.69 o 
   0   5  26       26.78       16.79      7.66 o 
   1   5  26       13.98       16.83      6.71 o 
   2   5  26       50.83       58.60      9.91 o 
   3   5  26       59.03       53.10      8.11 o 
   4   5  26       76.64       59.72     16.90 o 
  -3   6  26       47.70       14.15      6.53 o 
  -2   6  26       55.11       46.61     12.37 o 
  -1   6  26      176.90      154.60     16.48 o 
   0   6  26        1.00       22.62     15.78 o 
   1   6  26      175.39      203.12     16.66 o 
   2   6  26       54.54       55.52      9.30 o 
   3   6  26       47.00       38.52     10.49 o 
  -1   7  26       51.51       51.66     10.99 o 
   0   7  26        2.53       11.28      7.92 o 
   1   7  26       51.85       50.93      7.51 o 
   1   0  27       89.41       45.25     10.34 o 
   2   0  27       89.57       98.02     12.10 o 
   3   0  27      746.38      789.35     36.12 o 
   4   0  27       30.78       41.07      9.51 o 
   5   0  27      220.29      232.10     16.47 o 
   6   0  27        1.38        6.14      6.20 o 
  -5   1  27        6.92        9.27      6.99 o 
  -4   1  27       49.45       32.35     16.97 o 
  -3   1  27      168.91      230.15     27.35 o 
  -2   1  27       79.64       73.69     13.15 o 
  -1   1  27       30.65       25.57     11.36 o 
   0   1  27       80.11       85.66     11.60 o 
   1   1  27       30.65       22.03      6.13 o 
   2   1  27       78.57       77.20      8.90 o 
   3   1  27      171.20      228.32     15.04 o 
   4   1  27       47.67       41.56      8.07 o 
   5   1  27        7.12        5.29      5.84 o 
  -5   2  27       95.96       78.98     15.54 o 
  -4   2  27      184.80      210.52     18.39 o 
  -3   2  27        9.05       14.80     10.51 o 
  -2   2  27       15.55       45.02     11.06 o 
  -1   2  27       33.63       35.97      7.94 o 
   0   2  27        4.02       10.08      6.52 o 
   1   2  27       34.14       36.57      9.53 o 
   2   2  27       15.56       30.50      7.45 o 
   3   2  27        9.95       12.12      8.10 o 
   4   2  27      180.91      209.48     19.18 o 
   5   2  27       94.94       92.90     15.49 o 
  -5   3  27       20.87       11.68      8.11 o 
  -4   3  27      134.35      119.38     25.98 o 
  -3   3  27       95.29       62.16     13.72 o 
  -2   3  27      136.67      170.20     30.76 o 
  -1   3  27      178.84      152.40     12.71 o 
   0   3  27      261.92      283.93     24.80 o 
   1   3  27      177.84      160.24     14.49 o 
   2   3  27      136.74      138.46     14.78 o 
   3   3  27       95.67      102.71     12.69 o 
   4   3  27      135.84      120.71     15.43 o 
   5   3  27       20.35       16.49      7.78 o 
  -4   4  27       60.67       28.50      9.80 o 
  -3   4  27      152.69      164.85     70.33 o 
  -2   4  27        1.87       -2.27      6.82 o 
  -1   4  27      154.28      156.52     18.58 o 
   0   4  27       35.87       38.42      9.57 o 
   1   4  27      155.23      126.08     13.10 o 
   2   4  27        1.90       -1.11      5.42 o 
   3   4  27      152.51      148.76     35.62 o 
   4   4  27       61.68       71.34     17.82 o 
  -3   5  27      149.79      121.27     57.66 o 
  -2   5  27      634.31      653.85     52.78 o 
  -1   5  27        2.87        5.98      5.61 o 
   0   5  27       48.75       51.10      8.40 o 
   1   5  27        2.99        0.80      5.34 o 
   2   5  27      625.19      706.92     27.85 o 
   3   5  27      150.44      166.78     37.96 o 
   4   5  27       36.72       50.17     11.48 o 
  -2   6  27      121.80       80.08     21.08 o 
  -1   6  27      166.43      125.43     30.10 o 
   0   6  27        0.21        6.37      9.70 o 
   1   6  27      164.85      166.95     32.82 o 
   2   6  27      123.66      154.57     43.46 o 
   0   0  28       85.76       71.71     13.51 o 
   1   0  28       39.65       38.26      7.89 o 
   2   0  28        2.70        0.89      4.91 o 
   3   0  28      103.47       90.15     12.75 o 
   4   0  28      155.80      123.71     23.18 o 
   5   0  28       11.60        2.63      5.75 o 
  -5   1  28      159.64      168.01     23.26 o 
  -4   1  28       41.60       14.57      9.93 o 
  -3   1  28       18.64       14.95      8.54 o 
  -2   1  28       58.91       58.18     14.22 o 
  -1   1  28       69.09       65.50     11.13 o 
   0   1  28        1.56        1.84      5.76 o 
   1   1  28       68.77       75.10      9.53 o 
   2   1  28       60.95       46.79     11.40 o 
   3   1  28       17.95       23.16      6.30 o 
   4   1  28       42.68       32.29      7.69 o 
   5   1  28      161.69      161.68     20.33 o 
  -5   2  28      349.74      366.77     25.76 o 
  -4   2  28       48.14       53.01      9.68 o 
  -3   2  28        6.72       14.18      7.79 o 
  -2   2  28       99.62      109.30     13.91 o 
  -1   2  28       37.97       42.15     13.19 o 
   0   2  28       51.48       39.83      8.64 o 
   1   2  28       40.16       41.50      6.83 o 
   2   2  28      100.81       80.39     10.46 o 
   3   2  28        6.95        7.29      5.01 o 
   4   2  28       50.38       63.12      8.43 o 
   5   2  28      347.25      399.35     44.08 o 
  -4   3  28       27.30        8.38     10.08 o 
  -3   3  28       95.55       63.75     14.90 o 
  -2   3  28       84.94       74.97     11.03 o 
  -1   3  28        0.27        2.38      5.40 o 
   0   3  28       60.04       65.56      9.32 o 
   1   3  28        0.31        9.03      6.89 o 
   2   3  28       85.89      104.77      9.93 o 
   3   3  28       95.69      102.60     25.27 o 
   4   3  28       28.10       28.00      5.70 o 
  -4   4  28       39.12       15.04      7.03 o 
  -3   4  28       29.42       18.90      9.20 o 
  -2   4  28       18.46       25.39      9.52 o 
  -1   4  28       71.11       78.85      9.35 o 
   0   4  28        0.00       26.18     12.79 o 
   1   4  28       73.10       55.80     11.66 o 
   2   4  28       18.03       26.99      7.71 o 
   3   4  28       31.09       24.41      7.36 o 
   4   4  28       37.64       30.75     10.40 o 
  -2   5  28       50.14       24.72      7.43 o 
  -1   5  28      404.69      419.00     23.33 o 
   0   5  28        0.53       20.37     15.39 o 
   1   5  28      404.33      449.00     20.30 o 
   2   5  28       50.84       64.51     16.63 o 
   3   5  28       32.79       21.26      6.26 o 
  -1   6  28       37.45       19.40      8.31 o 
   0   6  28      106.65      148.77     17.42 o 
   1   6  28       38.74       36.00      6.65 o 
   1   0  29       31.61       24.40      6.63 o 
   2   0  29       29.98       22.70      8.22 o 
   3   0  29        6.80       10.50      8.18 o 
   4   0  29       61.61       68.74      8.59 o 
  -4   1  29       12.24        8.28      5.71 o 
  -3   1  29       20.38       11.68      9.59 o 
  -2   1  29       30.97       34.16     10.11 o 
  -1   1  29       31.71       43.80     12.43 o 
   0   1  29        7.15       10.12      5.61 o 
   1   1  29       31.52       35.10      6.24 o 
   2   1  29       32.02       53.96      8.39 o 
   3   1  29       19.94       23.45      8.27 o 
   4   1  29       11.72        7.32      5.09 o 
  -4   2  29       87.94       22.39     12.27 o 
  -3   2  29      424.45      514.66     34.00 o 
  -2   2  29       99.33       93.38     12.18 o 
  -1   2  29       88.70      125.67     13.08 o 
   0   2  29        3.27        8.24      5.27 o 
   1   2  29       87.28       78.75     12.35 o 
   2   2  29       98.44      131.63     17.80 o 
   3   2  29      425.58      501.87     24.60 o 
   4   2  29       88.49       85.76     16.83 o 
  -4   3  29       76.50       55.62     19.10 o 
  -3   3  29       82.63       73.44     24.64 o 
  -2   3  29      121.67      146.43     26.42 o 
  -1   3  29       67.59       65.31     16.21 o 
   0   3  29       88.62      101.82      9.33 o 
   1   3  29       69.35       83.76     11.08 o 
   2   3  29      123.56      159.13     20.12 o 
   3   3  29       81.15      129.65     24.66 o 
   4   3  29       74.68       75.67     10.58 o 
  -3   4  29       63.47       30.78      8.81 o 
  -2   4  29       19.20        8.74      5.41 o 
  -1   4  29       70.93       54.20     14.89 o 
   0   4  29       38.54       54.25     12.93 o 
   1   4  29       70.28       66.75      8.81 o 
   2   4  29       19.48       19.67      8.22 o 
   3   4  29       63.39       57.37      8.23 o 
  -1   5  29      109.70       57.71     12.17 o 
   0   5  29       80.87       92.69     12.52 o 
   1   5  29      109.96       84.02      9.99 o 
   0   0  30      146.88      155.09     49.44 o 
   1   0  30       35.40       53.96     10.11 o 
   2   0  30      126.74      108.36     10.96 o 
   3   0  30       60.23       55.73      8.09 o 
   4   0  30       38.58       31.69      6.03 o 
  -4   1  30       84.31       61.76     12.88 o 
  -3   1  30      103.04       87.74      9.38 o 
  -2   1  30       11.81       12.89      5.51 o 
  -1   1  30       75.83       88.79     13.46 o 
   0   1  30      143.63      122.40     18.00 o 
   1   1  30       79.63       93.06      9.97 o 
   2   1  30       12.55       16.00      6.11 o 
   3   1  30      102.86       87.69     11.13 o 
   4   1  30       84.85       58.80      9.50 o 
  -3   2  30        9.72       13.55      5.44 o 
  -2   2  30       15.78       10.01      5.81 o 
  -1   2  30      125.26      126.50     23.86 o 
   0   2  30      136.96      159.72     13.71 o 
   1   2  30      125.26      174.37     12.82 o 
   2   2  30       14.67       14.04     10.11 o 
   3   2  30       10.50       30.84     10.58 o 
  -3   3  30      114.40       60.18     19.60 o 
  -2   3  30        1.36        3.54      4.77 o 
  -1   3  30       50.27       33.43     10.73 o 
   0   3  30      104.17       85.90      8.43 o 
   1   3  30       49.73       66.92     12.41 o 
   2   3  30        1.64        3.42      4.53 o 
   3   3  30      117.20      122.01     35.73 o 
  -2   4  30       81.55       64.63     10.89 o 
  -1   4  30       30.14       39.52      9.99 o 
   0   4  30        1.51        2.61      6.68 o 
   1   4  30       30.42       36.11      6.24 o 
   2   4  30       81.38       60.12      8.02 o 
   1   0  31        2.08       24.11     19.82 o 
   2   0  31        0.18       26.21     23.58 o 
   3   0  31      244.60      281.17     16.47 o 
  -3   1  31      199.40      257.91     17.42 o 
  -2   1  31       47.57       54.27     15.99 o 
  -1   1  31        0.89        9.16      7.08 o 
   0   1  31       74.00       92.70     10.91 o 
   1   1  31        0.82        5.41      8.76 o 
   2   1  31       47.55       49.87     17.54 o 
   3   1  31      200.64      252.59     15.09 o 
  -2   2  31       43.15       50.77      8.68 o 
  -1   2  31       88.26       78.62      9.51 o 
   0   2  31      108.76      111.96     10.95 o 
   1   2  31       90.96       95.88     14.38 o 
   2   2  31       41.68       55.59     22.06 o 
  -1   3  31       47.67       61.72     16.06 o 
   0   3  31      146.28      168.72     41.23 o 
   1   3  31       48.11       31.61     10.00 o 
   0   0  32       51.12       40.33     19.89 o 
   1   0  32       83.58       74.95     12.03 o 
  -1   1  32       34.86       63.47     18.39 o 
   0   1  32       11.72       32.94     14.02 o 
   1   1  32       35.42       68.02     32.80 o 
                                                 
